# Supplementary material for: Data on European non-residential buildings
Source: Data Brief. 2017 Sep 1;14:759–62. doi: 10.1016/j.dib.2017.08.043 (PMC5596327; doi:10.1016/j.dib.2017.08.043)
Supplement: Supplementary file 2 — Supplementary material [file mmc2.zip]

Archive with 1 entries (1 files):
- Data.xlsx
