# Supplementary material for: Data on European non-residential buildings
Source: Data Brief. 2017 Sep 1;14:759–62. doi: 10.1016/j.dib.2017.08.043 (PMC5596327; doi:10.1016/j.dib.2017.08.043)
Supplement: Supplementary file 2 — Supplementary material [file mmc2.zip › Data.xlsx]

## Sheet: Pivot table for comparation
Count of Name of the partner
Name of the partner	Name of the building	Total
A. Sochor & Co Gesellschaft m. b. H.	Baustoffhandel A. Sochor & Co GmbH building 1	1
	Baustoffhandel A. Sochor & Co GmbH building 2	1
A. Sochor & Co Gesellschaft m. b. H. Total		2
Aachen Münchener Lebensversicherung AG	Theresienhöhe Nord	1
Aachen Münchener Lebensversicherung AG Total		1
AB Vassilopoulos S.A	Agios Dimitrios	1
AB Vassilopoulos S.A Total		1
Aberdeen Asset Management	Apoteket 9	1
	Hilton 3	1
	Kanholds	1
	Koy Falcon Hali	1
	Koy Falcon Lago	1
	Koy Falcon Tinnu	1
	Lilla Katrineberg 4	1
	Tobaksmonopolet 1	1
	Tobaksmonopolet 2	1
Aberdeen Asset Management Total		9
Aberdeen Property Investors AB	Tobaksmonopolet	1
Aberdeen Property Investors AB Total		1
AFA Försäkringsaktiebolag	Gråmunkholmen 4	1
AFA Försäkringsaktiebolag Total		1
AFA Försäkringsaktiebolag	Lybeck 2	1
	Svea Artilleri 10	1
AFA Försäkringsaktiebolag Total		2
AHB Immobilien GmbH & Co KG	IAG Büro-Gewerbegebäude	1
AHB Immobilien GmbH & Co KG Total		1
Aigües del Prat S.A.	Seu Central d'Aigües del Prat	1
Aigües del Prat S.A. Total		1
Akademie Deutscher Genossenschaften ADG e. V	Schloss Montabaur Humbach	1
	Schloss Montabaur Tabor	1
Akademie Deutscher Genossenschaften ADG e. V Total		2
Akademikerhilfe Studentenunterstützungsverein	Generalsanierung Studentenheim der Akademikerhilfe, Pfeilgasse 4-6, A-1080 Wien, AT	1
Akademikerhilfe Studentenunterstützungsverein Total		1
Akademiska hus Norr	Naturvetarhuset LU1,LU3	1
Akademiska hus Norr Total		1
Akademiska Hus Norr AB	Humanisthuset	1
Akademiska Hus Norr AB Total		1
Akademiska Hus region Stockholm	Aula Medica A0095080	1
Akademiska Hus region Stockholm Total		1
Aktor S.A.	Central office building	1
Aktor S.A. Total		1
Albert-Ludwig University Freiburg, Kollegiengebaude III	Albert-Ludwig University Freiburg, Kollegiengebaude III	1
Albert-Ludwig University Freiburg, Kollegiengebaude III Total		1
Alecta Pensionsförsäkring	Göteborg, Gullbergsvass 4:2 - Kilsgatan 1-9	1
Alecta Pensionsförsäkring Total		1
Alecta pensionsförsäkring AB	Höjden 14	1
	Inom Vallgraven 37:20-21, Rosenlundsplatsen 3-5	1
	Mölndal Krokslätt 20:4	1
Alecta pensionsförsäkring AB Total		3
Alfred Arnold Verladesysteme	Office and workshop Building Arnold Verladesysteme	1
Alfred Arnold Verladesysteme Total		1
ALLCON Investment Spólka zo.o. S.K.A	Allcon @ park 3	1
ALLCON Investment Spólka zo.o. S.K.A Total		1
Allianz Elementar Versicherungs-AG	office building	1
Allianz Elementar Versicherungs-AG Total		1
AMF Fastigheter	Pelarbacken mindre 23	1
AMF Fastigheter Total		1
AMI GmbH Projektentwicklungsgesellschaft	Bürogebäude Goebenstraße	1
AMI GmbH Projektentwicklungsgesellschaft Total		1
Amisola Immobilien AG	office building	1
Amisola Immobilien AG Total		1
Amt Ortrand	NAW-Grundschulgwbäude	1
Amt Ortrand Total		1
Andrea Schulte e.K.	Rossmann Mainhardt	1
Andrea Schulte e.K. Total		1
Architektrbüro Knetemann + Partner	Office Building Zeughaustrasse 70	1
Architektrbüro Knetemann + Partner Total		1
Area Hospitalaria Juan Ramon Jimenez de Huelva	Centro Virgen de la Cinta	1
	Hospital complex	1
Area Hospitalaria Juan Ramon Jimenez de Huelva Total		2
Areim	Torkhuset 4	1
Areim Total		1
Areim Fastigheter AB	Reykjavik 2	1
Areim Fastigheter AB Total		1
Armin Wolfgang Müller	Bürogebäude Kaiser-Wilhelm-Ring	1
Armin Wolfgang Müller Total		1
Ärzteversorgung Niedersachsen	Gutenberghof	1
Ärzteversorgung Niedersachsen Total		1
Aspholmen Fastigheter AB	Kv Inköparen 1, Hus 3	1
Aspholmen Fastigheter AB Total		1
Aspholmen Fastigheter AB	Kv Boländerna 30:2	1
	Kv Gjutjärnet 7	1
	Kv Virkeshandlaren 10	1
Aspholmen Fastigheter AB Total		3
Astra Park sp. z o.o.	Astra Park	1
Astra Park sp. z o.o. Total		1
Athens International Airport	Satellite building, ramp service N02, ramp service building, maintenance building, administration building, suburban railway station,	1
Athens International Airport Total		1
AxFast AB	Backa 23:9	1
	Del Av Sunnanå 12:27	1
AxFast AB Total		2
Ayuntamiento de Ultzama	Ayuntamento,Serviscios Sociales, Centro Civico, centro de salud, Fronton Municipal, Polideportivo, Piscinas Municipales y Colegio Comarcal	1
Ayuntamiento de Ultzama Total		1
Banco de Sabadell S.A.	Documentation Warehouse in Polinyà, Barcelona	1
Banco de Sabadell S.A. Total		1
Bank of America	(blank)	1
Bank of America Total		1
BASF SE	B016	1
BASF SE Total		1
BauMax AG	Mega bauMax Linz-Dornach.	1
BauMax AG Total		1
BAU-schwede GmbH	Administration building	1
BAU-schwede GmbH Total		1
Bayer	Kantoorgebouw Bayer	1
Bayer Total		1
Bayer Real Estate GmbH	Kindertagesstätte " Die Sprösslinge"	1
Bayer Real Estate GmbH Total		1
Beeline Logistikimmobilien GmbH	Logistikzentrum Beeline	1
Beeline Logistikimmobilien GmbH Total		1
BEGO Immobilien GmbH & Co. KG	BEGO, Bremen	1
BEGO Immobilien GmbH & Co. KG Total		1
Beidaihe New District Ltd.	Beidaihe New District Hotel B5	1
Beidaihe New District Ltd. Total		1
Bezirksamt Charlottenburg-Wilmersdorf von Berlin,	Grunewald Grundschule	1
	Herder Oberschule	1
Bezirksamt Charlottenburg-Wilmersdorf von Berlin, Total		2
Bezirksamt Steglitz-Zehlendorf	Kita Rehazentrum	1
Bezirksamt Steglitz-Zehlendorf Total		1
Bezirksamt Treptow-Köpenick von Berlin	Grünauer Schule	1
Bezirksamt Treptow-Köpenick von Berlin Total		1
Billa AG	Penny supermarket Feistritz	1
Billa AG Total		1
Billa AG – Penny Department	Penny supermarket Feistritz	1
Billa AG – Penny Department Total		1
Billa Aktiengesellschaft Klosterneuburg	self service shop	1
Billa Aktiengesellschaft Klosterneuburg Total		1
BIM Berliner Immobilienmanagement GmbH	Kriminalgericht Moabit	1
	Rotes rathaus Berlin	1
BIM Berliner Immobilienmanagement GmbH Total		2
Binario S.p.a	Complesso Binario	1
Binario S.p.a Total		1
Binario S.p.A.	Complesso Binario	1
Binario S.p.A. Total		1
BLB NRW, NL Münster	GEO I - Institute of Geography	1
BLB NRW, NL Münster Total		1
Bockasjö	Nyhagshuset 2	1
Bockasjö Total		1
Bohnij Vodni park d.o.o.	leisure complex	1
Bohnij Vodni park d.o.o. Total		1
Bollebygds Kommun	Vita Villan	1
Bollebygds Kommun Total		1
Britalar Investimentos SA	Hospital Privado Braga	1
	Hospital Privado de Braga	1
Britalar Investimentos SA Total		2
BUND Landesverband Bremen e. V.	BUND Landesverband Bremen e. V., Geschäftsstelle	1
BUND Landesverband Bremen e. V. Total		1
Burco	The Platinum	1
Burco Total		1
Burohaus Schwabenhof Gbr	Office building Schwabenhof	1
Burohaus Schwabenhof Gbr Total		1
C&SO Medical Properties LTD.	American Heart Institute	1
C&SO Medical Properties LTD. Total		1
Cacém Polis - Sociedade de Desenvolvimento do Programa Polis 0 Cacém	Jardin de Infância Popular de Cacém	1
Cacém Polis - Sociedade de Desenvolvimento do Programa Polis 0 Cacém Total		1
Camara Municipal de Lisboa	Alvito	1
	Piscina Municipal de Santa Maria dos Olivais(oriente)	1
	Restelo	1
	Sete Rios	1
	Vale Fundao	1
Camara Municipal de Lisboa Total		5
Capital Ship Management Corp.	Building in 3 Iassonos St., 185 37 Piraneus	1
Capital Ship Management Corp. Total		1
cd projektentwicklung GmbH & Co. KG	Medical Centre	1
cd projektentwicklung GmbH & Co. KG Total		1
Centrovox Kabelvertriebs-Gesellschaft m.b.H.	Office Building Centrovox	1
Centrovox Kabelvertriebs-Gesellschaft m.b.H. Total		1
Chalmersfastigheter AB	Kuggen	1
	Najaden N5	1
	Tessin N1	1
	Vasa Hus 15	1
	Vasa Hus 5.	1
	Vasa Hus 7	1
Chalmersfastigheter AB Total		6
City of Erlangen	Kinderhaus Eltersdorf	1
City of Erlangen Total		1
City of labin	buildings in Kature area	1
City of labin Total		1
City of Ludwigshafen	Wilhelm-Hack-Museum	1
City of Ludwigshafen Total		1
City of Regensburg	Goethe Gymnasium	1
City of Regensburg Total		1
City of Sonthofen	Gymnasium Sonthofen	1
City of Sonthofen Total		1
City of Wertheim	Comenius Realschule	1
City of Wertheim Total		1
CKG Betlehem	CKG Bethlem	1
CKG Betlehem Total		1
Club Natació Sabadell	Can Llong	1
Club Natació Sabadell Total		1
Commerzbank AG	Silvertower	1
Commerzbank AG Total		1
COMPACTHABIT	Residence Hall in Campus Montilivi II, Girona Univeristy.	1
COMPACTHABIT Total		1
Companhia Carris de Ferro de Lisboa s.a.	Edificio a do complexo de Miraflores	1
Companhia Carris de Ferro de Lisboa s.a. Total		1
Comune di Cologno Monzese	Polo Territoriale per la prima infanzia di Cologno Monzese	1
Comune di Cologno Monzese Total		1
Comune di Faenza(Ra)	Tolosano school	1
Comune di Faenza(Ra) Total		1
Consejería de empleo y mujer de la comunidad de Madrid	office building	1
Consejería de empleo y mujer de la comunidad de Madrid Total		1
Constructora D'Aro	Residence Hall ETSAV Campus	1
Constructora D'Aro Total		1
Coperfil Inmobiliaria	Logispark Meco	1
Coperfil Inmobiliaria Total		1
Corem Property Group AB	Lastkajen 3	1
Corem Property Group AB Total		1
Cornelsen Verlag GmbH & Co. KG/Verlagsgebäude (DE)	Publishing house CORNELSEN	1
Cornelsen Verlag GmbH & Co. KG/Verlagsgebäude (DE) Total		1
Corpus Sireo Asset Management GmbH	Büro- und Technikkomplex, Bauerbergweg 23-25, 22111 Hamburg	1
	DTAG Büro- und Technikgebäude, Budapester Straße 18, Hamburg	1
Corpus Sireo Asset Management GmbH Total		2
COSMOTE Mobile Telecommunications SA	Head quarters and operation center	1
COSMOTE Mobile Telecommunications SA Total		1
Cougar Investments Polska Sp. z o.o. (Raben Group)	Tulip House - Raben Group Headquarter Building	1
Cougar Investments Polska Sp. z o.o. (Raben Group) Total		1
CRI filial till Commerz Real Investmentgesellschaft mbH (DE)	Danderyd Djursholm 2:438, byggnad 1(SE)	1
CRI filial till Commerz Real Investmentgesellschaft mbH (DE) Total		1
Crowne Plaza Copenhagen	Copenhagen Towers, building 409	1
Crowne Plaza Copenhagen Total		1
D.A.S. Österreichische Allgemeine Rechtsschutz-Versicherungs-AG	D.A.S. Office building, Vienna	1
D.A.S. Österreichische Allgemeine Rechtsschutz-Versicherungs-AG Total		1
Dagon AB	Flygfyren 3	1
Dagon AB Total		1
Daimler AG	B30 Produktionshalle	1
	B35 Office Bulding	1
	Haus Lämmerbuckel	1
Daimler AG Total		3
Daimler AG (HU)	Admin Building	1
Daimler AG (HU) Total		1
DBW Walther GmbH & Co. KG	Bürogebäude Münster N 20	1
DBW Walther GmbH & Co. KG Total		1
DC Commercial GmbH & Co. KG	Friedrich strasse 19	1
DC Commercial GmbH & Co. KG Total		1
DEFO (Deutsche Fonds für Immobilienvermögen GmbH)	Bürohochhaus Hahnstraße	1
DEFO (Deutsche Fonds für Immobilienvermögen GmbH) Total		1
DEKA Immobilien Invest GmbH	GAP 15	1
	Gerngross City Center Wien (Austria)	1
DEKA Immobilien Invest GmbH Total		2
Deloitte and Touche	Spherion	1
Deloitte and Touche Total		1
Derag Hotels	Derag Living Hotel Campo dei Fiori	1
Derag Hotels Total		1
Det Notske Veritas Poland Real Estate Sp zoo	DNV Building	1
Det Notske Veritas Poland Real Estate Sp zoo Total		1
Deutsche Lufthansa AG	Lufthansa Aviation Center	1
Deutsche Lufthansa AG Total		1
Dickenbrok B+B GmbH & Co KG	HF, M. 82 Office and Retail Building	1
Dickenbrok B+B GmbH & Co KG Total		1
Diligentia	Dykaren 17 (Gyllen)	1
Diligentia Total		1
Diligentia	Dykaren 17 (Gyllen)	1
Diligentia Total		1
Diligentia AB	Postiljonen 6 (1-590593)	1
Diligentia AB Total		1
Diös Fastigheter AB	Mörviken 2:102	1
	Penningen 9	1
	Stigbygeln 2	1
	Tyr Valhall 10	1
Diös Fastigheter AB Total		4
dm-drogerie markt GmbH & Co.KG	Drogeriefachmarkt	1
dm-drogerie markt GmbH & Co.KG Total		1
Dolomiti Real Slovakia, k.s	Bratislava Logistic Park - Hall C	1
Dolomiti Real Slovakia, k.s Total		1
Domagk Gewerbepark GmbH	NUOffice	1
Domagk Gewerbepark GmbH Total		1
Dr.- Ing. W. Götzelmann & Partner GmbH	Neubau Niederlassung Balingen	1
Dr.- Ing. W. Götzelmann & Partner GmbH Total		1
Düsseldorfer Hypothekenbank AG	Building in Berliner Allee 43 Düsseldorf	1
Düsseldorfer Hypothekenbank AG Total		1
Dustmann & Co.KG	Dula Hauptverwaltung und Kaufhaus Dustmann	1
Dustmann & Co.KG Total		1
DVG mbH & Co Objeckt City Haus I KG	Cityhaus 1	1
DVG mbH & Co Objeckt City Haus I KG Total		1
Echo Investment Property Management	Oxygen	1
Echo Investment Property Management Total		1
Echo Investment S.A.	Park Postępu Building A	1
	Park Postępu Building B	1
	Park Postępu Building C	1
Echo Investment S.A. Total		3
Echo Investment SA	Park Postepu D	1
Echo Investment SA Total		1
EcoPuur cvba	EcoPuur kantoren en magazijn	1
	Kantoren en Magazijn	1
EcoPuur cvba Total		2
EDEKA Handelsgesellschaft Südwest mbH	EDEKA Lebensmittelmarkt Backnang	1
	EDEKA Lebensmittelmarkt Bermattingen	1
	EDEKA Lebensmittelmarkt Billigheim Ingenheim	1
	EDEKA Lebensmittelmarkt Dettenhausen	1
	EDEKA Lebensmittelmarkt Ellwangen	1
	EDEKA Lebensmittelmarkt Löchgau	1
	EDEKA Lebensmittelmarkt Nohfelden-Türkismüle	1
	EDEKA Lebensmittelmarkt Oberursel	1
	EDEKA Lebensmittelmarkt Oftersheim	1
	EDEKA Lebensmittelmarkt Rastatt-Rheinau	1
	EDEKA Lebensmittelmarkt Sasbach am Kaiserstuhl	1
	EDEKA Lebensmittelmarkt Schönau	1
	EDEKA Lebensmittelmarkt Staufen im Breisgau	1
	EDEKA Lebensmittelmarkt Wolfach	1
	Einkaufszentrum Villingen	1
	Lebensmittelmarkt Bodman-Ludwigshafen	1
	Lebensmittelmarkt Brackenheim	1
	Lebensmittelmarkt Ditzingen	1
	Lebensmittelmarkt Erbach	1
	Lebensmittelmarkt Eschach	1
	Lebensmittelmarkt Flonheim	1
	Lebensmittelmarkt Freiburg	1
	Lebensmittelmarkt Geisenheim	1
	Lebensmittelmarkt Hassloch	1
	Lebensmittelmarkt Hirschberg	1
	Lebensmittelmarkt Murg	1
	Lebensmittelmarkt Oberkochen	1
	Lebensmittelmarkt Oedheim	1
	Lebensmittelmarkt Ostrach	1
	Lebensmittelmarkt St. Blasien	1
	Lebensmittelmarkt Willstätt	1
EDEKA Handelsgesellschaft Südwest mbH Total		31
Eigenbetrieb Stadtentwässerung	EBS Eigenbetrieb Stadtentwässerung Mannheim	1
Eigenbetrieb Stadtentwässerung Total		1
Eigentums-Wohnbau GmbH & Co.	Office building 3848	1
Eigentums-Wohnbau GmbH & Co. Total		1
EjendomsInvest Oy Ab	Hyvinkää Home Center	1
EjendomsInvest Oy Ab Total		1
Eklandia Fastighets AB	Tingstadsvassen 26:5	1
	Tuve 87:1	1
Eklandia Fastighets AB Total		2
Energiepark Hirschaid	Energiepark Hirschaid	1
Energiepark Hirschaid Total		1
energosi	Office building in Koprivnica	1
energosi Total		1
ENERGOSISTEMI d.o.o.	Office building - EE info corner	1
ENERGOSISTEMI d.o.o. Total		1
Entwicklungsgesellschaft Ruhr-Bochum mbH	Neues Gymnasium Bochum	1
Entwicklungsgesellschaft Ruhr-Bochum mbH Total		1
EREC	Renewable energy house	1
EREC Total		1
European Central Bank	New ECB Premises	1
European Central Bank Total		1
Evangelische Kirche Stadl Paura	Evangelische Kirche	1
Evangelische Kirche Stadl Paura Total		1
Explorer Hotel Entwicklungs GmbH	Explorer Hotel - Fischen im Allgäu	1
Explorer Hotel Entwicklungs GmbH Total		1
Fabege AB	Fräsaren 10	1
	Hägern Mindre 7	1
	Klamparen 10	1
	Paronet 8	1
	Uarda 5	1
Fabege AB Total		5
Fastighets AB Briggen	Fullriggaren 4	1
	Gustav Adolf 13	1
	Hälsingland 19	1
	Kvartsen 2	1
	Mimer 12	1
	Råbyholm 5, LUN 4-5	1
	Reuterdahl 11	1
	Topasen 1	1
Fastighets AB Briggen Total		8
Fastighets AB Brostaden	Fredsfors 14	1
	Getholmen 1	1
	Kv. Vallonsmidet 8	1
	Roserbergs chocolate warehouse	1
	Svenska Bil ( Smista Allé)	1
Fastighets AB Brostaden Total		5
Fastighets AB Brostaden	Saltmossen 3	1
Fastighets AB Brostaden Total		1
Fastighets AB Corallen	Ödman 15	1
Fastighets AB Corallen Total		1
Fastighets AB Fleminghörnet	Roddaren 58	1
Fastighets AB Fleminghörnet Total		1
Fastighets AB LE Lundberg	Göteborg 9:31 Stampen	1
	Jönköping Grundlagen 5	1
Fastighets AB LE Lundberg Total		2
Fastighets AB Navet	Lindholmspiren 3	1
Fastighets AB Navet Total		1
Fastighets AB Norrporten	Kv Högkvarteret 2	1
	Kv Järnvägsstationen 2	1
Fastighets AB Norrporten Total		2
Fastighets AB Yxkullen	Skjutsgossen 12	1
Fastighets AB Yxkullen Total		1
Fastighetsaktiebolaget Bangårdsposten	Stockholm Waterfront Congress Centre	1
Fastighetsaktiebolaget Bangårdsposten Total		1
Fastighetsaktiebolaget Norrporten	Kv Gunnar Gröpe 9	1
Fastighetsaktiebolaget Norrporten Total		1
Fastighetsaktiebolaget Storbådan	Storbådan 5	1
Fastighetsaktiebolaget Storbådan Total		1
FastPartner	Kv Krejaren 2	1
FastPartner Total		1
FEZ Berlin – Kinder-, Jugend- und Familienzentrum	FEZ Berlin – Kinder-, Jugend- und Familienzentrum	1
FEZ Berlin – Kinder-, Jugend- und Familienzentrum Total		1
Finnboda Industrilokaler HB	Marketenteriet	1
Finnboda Industrilokaler HB Total		1
Flughafen Wien AG	Office Park 1	1
	Office Park 2	1
Flughafen Wien AG Total		2
FN-Byen P/S	UN City Campus 1	1
FN-Byen P/S Total		1
Folksam	Manfred 7	1
	Pilen 60	1
	Tullgården 2	1
Folksam Total		3
Förde Sparkasse	Förde Sparkasse Riegelbau	1
Förde Sparkasse Total		1
Foundation Hospital del Oriente de Asturias "Francisco Grande Covián"	Hospital del Oriente de Asturias	1
Foundation Hospital del Oriente de Asturias "Francisco Grande Covián" Total		1
FRANKONIA Eurobau	Friesenquartier Gebäude FQ 22 (Baufeld Süd 1 RU 1)	1
FRANKONIA Eurobau Total		1
Frankonia Eurobau Projektentwicklung GmbH & Co. KG	Friesenquartier Building FQ 22	1
	Sign Hafenoffice	1
Frankonia Eurobau Projektentwicklung GmbH & Co. KG Total		2
Fressnapf Immobilien- und Vermögensverwaltungs GmbH	FRESSNAPF Hohen Neuendorf	1
Fressnapf Immobilien- und Vermögensverwaltungs GmbH Total		1
FS Immobilien Koblenz GmbH Co. KG	FS128 - Dienstleistungszentrum	1
FS Immobilien Koblenz GmbH Co. KG Total		1
FUNDAÇÃO CALOUSTE DE GULBENKIAN	Edifício Sede e Museu buildings	1
FUNDAÇÃO CALOUSTE DE GULBENKIAN Total		1
Galären i Luleå AB	Hägern 11	1
	Ödlan 10	1
	Ormen 1	2
	Räven 20	1
	Staget 13	1
	Vargen 2	1
Galären i Luleå AB Total		7
Gamla Livförsäkrings AB SEB	Kv.Siktet 5 hus 1	1
	Kv.Siktet 5 hus 2	1
Gamla Livförsäkrings AB SEB Total		2
Gamla Livförsäkrings AB SEB	Humlegården 57	1
	Kv Adlern Mindre 34	1
Gamla Livförsäkrings AB SEB Total		2
Gamla Livförsäkrings AB SEB Trygg Liv	Kv. Siktet 5 hus 1	1
	Kv. Siktet 5 hus 2	1
Gamla Livförsäkrings AB SEB Trygg Liv Total		2
Gavlefastigheter AB	Gävle Teater Norrtull 28:2	1
	Hedesunda Centralskola	1
	Sjömanskyrkan Nor 2:2	1
	Skogsmursskolan Sörby	1
Gavlefastigheter AB Total		4
Gavlefastigheter AB	Stadshuset	1
Gavlefastigheter AB Total		1
GBG Manheimer Wohnungsbaugesellschaft	Strandbad Manheim	1
GBG Manheimer Wohnungsbaugesellschaft Total		1
Gebrüder Immler	discount store „Takko“ in Leutkirchen	1
	Passive House office building in Wangen, Allgäu	1
Gebrüder Immler Total		2
Gebrüder Plenter GbR	Gewerbebau - Büro und Lagerstätten in Münster	1
Gebrüder Plenter GbR Total		1
GEK S.A.	office building	1
GEK S.A. Total		1
Gemeinnützige Hertie-Stiftung	Burchard Hof	1
Gemeinnützige Hertie-Stiftung Total		1
Generali Lebensversicherung AG	Theresienhöhe Süd	1
Generali Lebensversicherung AG Total		1
GHELAMCO PL Sp. z o.o.	Mokotów NOVA	1
	Senator	1
GHELAMCO PL Sp. z o.o. Total		2
GHELAMCO POLAND Sp.z o.o.	Lopuszanska Business Park	1
	Marynarska 12	1
GHELAMCO POLAND Sp.z o.o. Total		2
Gina Tricot	Horngäddan 11	1
Gina Tricot Total		1
GlaxoSmithKline Laboratories	Headquarter Marly Le Roi	1
GlaxoSmithKline Laboratories Total		1
Globe Trade Centre S.A.	Francuska Office Centre Building A	1
	Francuska Office Centre Building B	1
	University Business Park Building A	1
	University Business Park Building B	1
Globe Trade Centre S.A. Total		4
GMW Eigenbetrieb Gebäudemanagement	Grundschule Haarhausen	1
GMW Eigenbetrieb Gebäudemanagement Total		1
Gnilde AB	Likriktaren 3	1
Gnilde AB Total		1
GOLBECK Public Partner GmbH	Behördenzentrum Heppenheim	1
GOLBECK Public Partner GmbH Total		1
Gold-Kraemer-Stiftung	Kindertagesstätte Hürth-Efferen	1
	Kindertagesstätte Hürth-Hermühlheim	1
Gold-Kraemer-Stiftung Total		2
Greek Postal Savings Bank	Greek Postal Savings Bank	1
Greek Postal Savings Bank Total		1
Grundschulverband Marktbreit	Grundschule marktbreit	1
Grundschulverband Marktbreit Total		1
Grundstücksgemeinschaft Steindamm	Bürogebäude Steindamm 71	1
Grundstücksgemeinschaft Steindamm Total		1
Gymnasium Bernadin Frankopan	Gymnasium Bernadin Frankopan	1
Gymnasium Bernadin Frankopan Total		1
H.H. Holding GmbH	H.H. Holding Bönen	1
H.H. Holding GmbH Total		1
Halliburton-Tananger	(blank)	1
Halliburton-Tananger Total		1
Halog Vermögensverwalfung Ruhr GmbH	HaLog Logistik Center	1
Halog Vermögensverwalfung Ruhr GmbH Total		1
Handelhof GmbH/ Stadtbau AG	Handelshof Leipzig	1
Handelhof GmbH/ Stadtbau AG Total		1
Hang Xing Machinery Manufacturing Company	Hang Xing Technology Center	1
Hang Xing Machinery Manufacturing Company Total		1
Hantverkaregatan 32 Malmö AB	Tågarp 15:11	1
Hantverkaregatan 32 Malmö AB Total		1
Hantverks-och Industrihus i Göteborg AB	Idrottshögskolan	1
Hantverks-och Industrihus i Göteborg AB Total		1
Harder Kappa GmbH	Hegele Logistics Center	1
Harder Kappa GmbH Total		1
Harder Rho GmbH	Siemens Logistikpark (Zum Roetepfuhl,14974 Ludwigsfelde	1
Harder Rho GmbH Total		1
Harry Sjögren AB	Ängsviolen 1	2
	Anisen 3	2
	Berguven 1	1
	Flaggan 1	2
	Gaslyktan 11	1
	Generatorn 2	1
	Hede 3:127	1
	Hede 3:131	1
	Högsbo 20:22	2
	Högsbo 24:12	2
	Högsbo 27:7	1
	Högsbo 28:3	1
	Högsbo 36:9	1
	Högsbo 38:9	1
	Högsbo 40:1	1
	Hönekulla 1:571	1
	Karossen 3	1
	Kobbegården 6:180	1
	Kobbegården 6:360	1
	Kobbegården 6:362	1
	Kobbegården 6:724	1
	Kobbegården 6:726	1
	Konfektasken 15	1
	Kungsbacka 4.47	1
	Pottegården 4	1
	Riskullaverket 2	1
	Rud 51:21	1
	Skinntickan 1	2
	Stallet 3	1
	Syrgasen 8	1
	Tjärblomman 3	1
	Törnrosen 3	1
	Tulpanen 1	1
	Tusenskönan 2	1
	Vallmon 2	1
	Vallmon 3	1
	Vallmon 6	1
	Vallmon 7	1
	Varla 2:380	1
	Varla 2:388	1
Harry Sjögren AB Total		46
Härryda Terminalen	Landvetter 3:286	1
Härryda Terminalen Total		1
Havenbedrijf Gent agh	Passief kantoor	1
Havenbedrijf Gent agh Total		1
HAVI Global Logistics GmbH (DE)	Headquarters in Duisburg	1
HAVI Global Logistics GmbH (DE) Total		1
HDI Errichtung und Vermietung GmbH	Haus der Ingenieure	1
HDI Errichtung und Vermietung GmbH Total		1
Hemfosa Fastigheter AB (ex Kefren Properties IX AB)	Gamlestaden 2:8	1
Hemfosa Fastigheter AB (ex Kefren Properties IX AB) Total		1
Hernandez Cabeza Hoteles SL	Hotel Oviedo	1
Hernandez Cabeza Hoteles SL Total		1
Hettich holding	Neubau B 1; Ausstellungs- und Bürogebäude	1
Hettich holding Total		1
High school Duga Resa	High school Duga Resa	1
High school Duga Resa Total		1
Hochbaumamt der Stadt Frankfurt, Abt.	Primary school Frankfurt/Riedberg	1
Hochbaumamt der Stadt Frankfurt, Abt. Total		1
HOCHTIeF Developement Austria GmbH	MARXIMUM Business park	1
HOCHTIeF Developement Austria GmbH Total		1
HOCHTIEF Projektentwicklung GmbH	SMARTHOUSE	1
HOCHTIEF Projektentwicklung GmbH Total		1
Hofer KG	Hofer Filiale St.Margarethen	1
Hofer KG Total		1
Hospital Virgen de Las Nieves. Servicio Andaluz de Salud	La Cartuja and Caleta	1
Hospital Virgen de Las Nieves. Servicio Andaluz de Salud Total		1
Hotel am Stadtpark Hilden	Hotel am Stadtpark Hilden	1
Hotel am Stadtpark Hilden Total		1
Hotel ATLANTIS am Meer & Klinik Westfalen	Hotel ATLANTIS am Meer & Klinik Westfalen	1
Hotel ATLANTIS am Meer & Klinik Westfalen Total		1
Hotel JAKUE	Hotel Jakue	1
Hotel JAKUE Total		1
Hotel Princess Lanassa	Hotel Princess Lanassa	1
Hotel Princess Lanassa Total		1
Hotel Wende GmbH & Co Kg	Hotel Wende	1
Hotel Wende GmbH & Co Kg Total		1
Hoval	Hoval Marchtrenk	1
Hoval Total		1
Hufvudstaden AB	Kv Packarhuset 4	1
Hufvudstaden AB Total		1
HUK Coburg	HUK Coburg	1
HUK Coburg Total		1
Humlegården Fastigheter AB	Cirkunsängen 6	1
	Ugnen 4	1
	Ugnen 7	1
Humlegården Fastigheter AB Total		3
Humlegården Fastigheter AB	Bremen 2	1
	Bremen 4	1
	Härden 16	1
Humlegården Fastigheter AB Total		3
HUSÖ Fastighets AB	Astern 1	1
	Tingshusbacken	1
	Tingshusbacken 11:1	1
HUSÖ Fastighets AB Total		3
Husvärdan AB	Kängurun 18	1
Husvärdan AB Total		1
ICA Fastigheter Sverige AB	ICA Kvantum Sannegårdshamnen	1
ICA Fastigheter Sverige AB Total		1
IFK Växjö	Telekonsult Arena	1
IFK Växjö Total		1
Ikano Kontor	Ideon Gateway	1
Ikano Kontor Total		1
Ikano Retail (Sweden)	Kungens Kurva	1
Ikano Retail (Sweden) Total		1
Ikano Retail Centres Borlänge	Ikano Handelsplats Norra Backa byggnad 1	1
Ikano Retail Centres Borlänge Total		1
Ikano Retail Centres Kuopio Oy	Mtkus Shopping Center, Kuopio, Finland	1
Ikano Retail Centres Kuopio Oy Total		1
Immobilienverwaltung, Schulgemeindeverband St. Veit/Glan	Hauptschule Hüttenberg	1
Immobilienverwaltung, Schulgemeindeverband St. Veit/Glan Total		1
Immofinanz Montaigne Liegenschaftsvermietungs GmbH	Bureau am Belvedere	1
Immofinanz Montaigne Liegenschaftsvermietungs GmbH Total		1
Ing. Siegfried Manschein GmbH	Nullenergiebüro Mannschein building	1
Ing. Siegfried Manschein GmbH Total		1
Innsbrucker Immobilien GmbH & Co.KG	Gymnasium in der Au	1
Innsbrucker Immobilien GmbH & Co.KG Total		1
Institute of Science and Technology (IST) Austria	Lab Building East	1
Institute of Science and Technology (IST) Austria Total		1
INTERBODEN Objekt Siegburg GmbH & Co. KG	City Gate Siegburg	1
INTERBODEN Objekt Siegburg GmbH & Co. KG Total		1
Italcementi	Innovation and Technology Central Laboratory - ITCLab	1
Italcementi Total		1
Italcementi S.p.a	Innovation and Technology Central Laboratory	1
Italcementi S.p.a Total		1
Italcommerz Projektentwicklungs GmbH	Forum Schönbrunn, BT2 - Büro	1
Italcommerz Projektentwicklungs GmbH Total		1
J.H.S Prague, a.s.	Jind?išská 16	1
J.H.S Prague, a.s. Total		1
Jernhusen AB	Kungsbrohuset	1
Jernhusen AB Total		1
Jernhusen AB	Centralstation	1
Jernhusen AB Total		1
JM AB	Frösunda Park	1
JM AB Total		1
Jungmannova Estates a.s.	Jungmannova 15	1
Jungmannova Estates a.s. Total		1
Justizvollzugsanstalt Moabit	Penitentiary Moabit (Justitzvollzugsanstalt/JVA Moabit)	1
Justizvollzugsanstalt Moabit Total		1
Justizvollzugsanstalt Schwalmstadt	Penitentiary	1
Justizvollzugsanstalt Schwalmstadt Total		1
KABEG Landeskrankenanstalten-Betriebsgesellschaft	CMZ (Chirurgisch-Medizinisches Zentrum), Klinikum-Klagenfurt	1
KABEG Landeskrankenanstalten-Betriebsgesellschaft Total		1
Kaiserwasser Bau-und Errichtungs Gmbh und Co OG	UniCredit Center am Kaiserwasser	1
Kaiserwasser Bau-und Errichtungs Gmbh und Co OG Total		1
Kampus d.o.o.	Crvenkapica	1
Kampus d.o.o. Total		1
KARA Logistikzentrum I Wien-Nord Vermietung GmbH	Logistikzentrum Wien-Nord	1
KARA Logistikzentrum I Wien-Nord Vermietung GmbH Total		1
Kärnfastigheter	Elinebergsskolan	1
Kärnfastigheter Total		1
Katholische Kirchengemeinde St. Joseph	Neubau Kindergarten St.Luitgard	1
Katholische Kirchengemeinde St. Joseph Total		1
KF Fastingheter AB	Bäckebol Homecenter- Sidobyggnaden	1
	Bäckebol Homecenter, Huvudbyggnaden	1
	Rösunda 5:2	1
	Tibbie 25:2	1
KF Fastingheter AB Total		4
KfW Bankengruppe	KfW haupthaus	1
KfW Bankengruppe Total		1
KiK Textilien and 0n-Food GmbH	KiK Freestand in G0ien	1
	KiK Freestand Neuried	1
KiK Textilien and 0n-Food GmbH Total		2
KiK Textilien and Non-Food GmbH	KiK Harsefeld	1
	KiK Hohen Neuendorf	1
	KiK Jestetten	1
	KiK Meßkirch	1
	KiK Mutlangen	1
	KiK Neunburg	1
	KiK Peißenberg	1
	KiK Riedstadt	1
	KiK Zerbst	1
KiK Textilien and Non-Food GmbH Total		9
KiK Textilien und Non-Food GmbH	KiK Obersontheim	1
	Berlin Marzahn	1
	Freestand Neuried	1
	Freestand Rennerod	1
	KiK Altentreptow	1
	KiK Elsenfeld FM 01	1
	KiK Kochel am See	1
	KiK Weiler im Allgäu	1
	Mainhardt	1
	Moordorf	1
	Mutlangen	1
	Neunburg	1
	Neuried	1
	Rennerod	1
	Zerbst	1
KiK Textilien und Non-Food GmbH Total		15
Kita-Rehazentrum / Bezirksamt Steglitz-Zehlendorf (DE)	Day nursery with rehabilitation centre	1
Kita-Rehazentrum / Bezirksamt Steglitz-Zehlendorf (DE) Total		1
KK Beteilgungs GmbH & Co KG	Marburgerstrasse 13, Darnstadt	1
KK Beteilgungs GmbH & Co KG Total		1
Klinikum Freising GmbH	BA3	1
	Canteen kitchen & office building	1
	Klinikum Freising BA 3: U1-6. OG	1
Klinikum Freising GmbH Total		3
Klövern AB	Allmogekulturen 5	1
	Druvan 13	1
	Grävlingen 5	1
	Linjalen 60, Täby	1
	Svänghjulet 1	1
	Ugglum 9:242	1
	Vindhjulet 3	1
Klövern AB Total		7
Koelnbader	Ossendorfbad	1
Koelnbader Total		1
KölnBäder GmbH	Eis-und Schwimmstadion Lentstrasse	1
KölnBäder GmbH Total		1
Komunaprojeckt, d.d	Vecnamenski Objeckt A in B	1
Komunaprojeckt, d.d Total		1
Komunaproject	Večnamenski Objeckt A in B	1
Komunaproject Total		1
Konigstein im Taunus	Haus der Bagegnung	1
Konigstein im Taunus Total		1
KOS Grundstücksges, Hamburg GmbH & Co.KG	Neubau Bürogeb, Grabenstrasse	1
KOS Grundstücksges, Hamburg GmbH & Co.KG Total		1
KOy Plaza Rondo	Office Building Rondo	1
KOy Plaza Rondo Total		1
KPC Herning A/S	Beierholm	1
	Højhus Vaerkmestergade	1
KPC Herning A/S Total		2
KPMG Flintholm	Dirch Passers Al 2000 Frederiksberg	1
KPMG Flintholm Total		1
Kraft Foods Österreich GmbH	Jacobsgasse 3	1
Kraft Foods Österreich GmbH Total		1
Kreis Offenbach	Schul-und Bildungszentrum	1
Kreis Offenbach Total		1
Kreissparkasse Ahrweiler	Hauptsitz der Kreissparkasse	1
Kreissparkasse Ahrweiler Total		1
Kreissparkasse Groß-Gerau	KSK Groß-Gerau	1
Kreissparkasse Groß-Gerau Total		1
Kreissparkasse Heinsberg	KSK Heinsberg	1
Kreissparkasse Heinsberg Total		1
Kreissparkasse Mayen	annex building of the Kreissparkasse Mayen	1
Kreissparkasse Mayen Total		1
Kreissparkasse Rhein-Hunsrück	Central Office Simmern	1
Kreissparkasse Rhein-Hunsrück Total		1
Kulturarena Fastighets AB	Bryggaren 2	1
Kulturarena Fastighets AB Total		1
Kungsleden	Kv Plattan 4	1
Kungsleden Total		1
Kungsleden AB	Fräsen 1	1
	Gulddragaren 24	1
	Tackan 9	1
Kungsleden AB Total		3
La VOLA	Ecoedifici	1
La VOLA Total		1
Landesimmobilien-GesellschaftmbH	Bezirkshauptmannschaft Fürstenfeld	1
Landesimmobilien-GesellschaftmbH Total		1
Landesmuseum für Kunst und Kulturgeschichte Münster (LWL)	Landsamt Cham (LRA)	1
Landesmuseum für Kunst und Kulturgeschichte Münster (LWL) Total		1
Landkreis Cham	LVR - Förderschule Louis-Braille	1
	R.Schumann-Gymnasium	1
	W.v. Siemens-Berufsschule	1
Landkreis Cham Total		3
Landratsamt Augsburg	Grammar school Königsbrunn - school sports centre	1
	Grammar school Königsbrunn (Grammar school)	1
Landratsamt Augsburg Total		2
Landratsamt Main-Spessart	Hallenbad Karlstadt	1
	Realschule Gemünden	1
	Realschule Gemünden	1
Landratsamt Main-Spessart Total		3
Landschaftsverband Rheinland (LVR)	Turnhalle mit Offener Ganztagsschule	1
Landschaftsverband Rheinland (LVR) Total		1
Landschaftsverband Westfalen-Lippe	Neubau einer allgemeinpsychiatrischen Tagesklinik	1
Landschaftsverband Westfalen-Lippe Total		1
Landschaftverband Westfalen-Lippe	Erich-Kästner-Schule	1
	HK Grodden, Hus B	1
	Regenbogenshule	1
Landschaftverband Westfalen-Lippe Total		3
Landstinget Dalarna/Landstingsfastigheter	Avesta lasarett	1
Landstinget Dalarna/Landstingsfastigheter Total		1
Landstinget i Västmanland	Västerås Lasarett Nya Vårdbyggnad Hus 83	1
Landstinget i Västmanland Total		1
Landstingsfastigheter - Landstinget i Värmland	Hus 1	1
	Hus 2	1
Landstingsfastigheter - Landstinget i Värmland Total		2
Lantmännen	Danmarks-Säby 9:1	1
	HK Grodden, Hus	1
Lantmännen Total		2
Lantmännen	Marie-Curie-Str. 1 D-26129 Oldenburg	1
Lantmännen Total		1
Laura Diana GmbH	Office building VZ13	1
Laura Diana GmbH Total		1
Leibniz-Institut für ökologische Raumentwicklung e.V. (IÖR)	Leibniz-Institut für ökologische Raumentwicklung e.V	1
Leibniz-Institut für ökologische Raumentwicklung e.V. (IÖR) Total		1
Leica Camera AG	Neubau Leica Camera	1
Leica Camera AG Total		1
Leifert Induction GmbH	Office Building castro in Koy Polaris Business park	1
Leifert Induction GmbH Total		1
Lemminkäinen Talo Oy Pääkaupunkiseutu	Volksschule Burgebrach	1
Lemminkäinen Talo Oy Pääkaupunkiseutu Total		1
Leo Frank	Leo's Becher Gewerbehalle	1
Leo Frank Total		1
LFK Mästaren AB	Kv Mästaren	1
LFK Mästaren AB Total		1
LIG	New Verwaltungszentrum Land Kärnten	1
	Technikzentrum und Institut für Lebensmittelsicherheit und Veterinärwesen	1
LIG Total		2
LMO	LMO SØFTEN	1
LMO Total		1
Ludvika Kommun	Blötbergets skola	1
	Indianberget förskolan	1
	Junibacken	1
	Malmen (fordon)	1
	Nyhammar Brandstation/ Bibliotek	1
Ludvika Kommun Total		5
Luleheden II AB	Storheden 1:100 Hus 2	1
Luleheden II AB Total		1
Lundafastigheter	Bollhuset	1
	Ladugårdsmarken	1
	Mejeriet	1
	Slangbågen	1
	Stadshuset	1
Lundafastigheter Total		5
LWL - Landschaftverband Westfalen-Lippe	Museum fur Naturkunde	1
	Turnhalle mit Offener Ganztagsschule	1
LWL - Landschaftverband Westfalen-Lippe Total		2
M.I. Consell General D’Andorra	Edifici del M.I. Consell General	1
M.I. Consell General D’Andorra Total		1
MA 34 – Building and Facility Management	Amtshaus Schlagergasse	1
MA 34 – Building and Facility Management Total		1
Magistrat der Stadt Wien	Floridsdorf swimmin pool	1
Magistrat der Stadt Wien Total		1
Marc Asbeck Grundbesitz Bonn (MAG)	Park Office II	1
Marc Asbeck Grundbesitz Bonn (MAG) Total		1
Markt Burgebrach	LWH Landesmuseum für Kunst und Kulturgeschichte Münster	1
Markt Burgebrach Total		1
Marktgemeinde Grafenstein	Primary school in the municipality of Grafenstein	1
Marktgemeinde Grafenstein Total		1
Marktgemeinde Langenzerdorf	Hauptschule Langenzerdorf	1
Marktgemeinde Langenzerdorf Total		1
Marktgemeinde Rimpar	Matthias-Ehrenfried-Schule Rimpar	1
Marktgemeinde Rimpar Total		1
Matrix Immobilien AG	Einkaufs - und Bildungszentrum Waibling	1
Matrix Immobilien AG Total		1
MAUSS BAU ERLANGEN GmbH & Co. KG	office building	1
MAUSS BAU ERLANGEN GmbH & Co. KG Total		1
Max Hamburgerrestauranger AB	Kv. Strömbrytaren 8	1
Max Hamburgerrestauranger AB Total		1
McDonald's Franchise GmbH	McDonald's SCS Vösendorf	1
McDonald's Franchise GmbH Total		1
McDonalds Nederland BV	McDonalds Amsterdam ZO	1
McDonalds Nederland BV Total		1
MEAG Munich ERGO Asset Management GmbH	Maria-Josepha-Str. 13-15	1
MEAG Munich ERGO Asset Management GmbH Total		1
MEAG MUNICH ERGO AssetManagement GmbH	Cologne Oval Offices building No. 72	1
	Cologne Oval Offices building No. 74	1
	Maximiliansplatz 12	1
MEAG MUNICH ERGO AssetManagement GmbH Total		3
Megaron Vukovar d.o.o.	Vila Vanda	1
Megaron Vukovar d.o.o. Total		1
Menerga d.o.o.	office building	1
Menerga d.o.o. Total		1
Merkur Warenhandels AG	Merkur Klosterneuburg	1
Merkur Warenhandels AG Total		1
Metropol Development GmbH	Buero- und Geschaeftshaus Antonsgasse, Koeln	1
Metropol Development GmbH Total		1
MP Holding	Multipark Mönchhof II – Office Building	1
	Multipark Mönchhof II – Storage	1
MP Holding Total		2
MSF	NATURA TOWERS	1
MSF Total		1
MSF TUR.IM SGPS SA	NATURA TOWERS	1
MSF TUR.IM SGPS SA Total		1
Multi Park Mönchhof GmbH	Multi Park - Gebäude A & B	1
Multi Park Mönchhof GmbH Total		1
Münchener Rückversicherungsgesellschaft Aktiengesellschaft in Münchener MEAG	Sonnencarree in Munich	1
	Westegate Büro-und Geschäftsgebäude	1
Münchener Rückversicherungsgesellschaft Aktiengesellschaft in Münchener MEAG Total		2
Munnosal	Medical Practise	1
	Zentrum für ganzheitliche Medizin	1
Munnosal Total		2
Natuurpunt (BE)	Natur huis Mechelen	1
Natuurpunt (BE) Total		1
NCC GmbH	Nöthen Computer Center	1
NCC GmbH Total		1
NCC Property Development	COOP Kungsbacka	1
	Kv. Bilen 4, Kaggen	1
NCC Property Development Total		2
NCC Property Development (SE)	Company House III-Skejby	1
	Maskrosen	1
NCC Property Development (SE) Total		2
NCC Property Development AB	Airport Plaza III	1
	Maskrosen	1
	Stapelbädden	1
NCC Property Development AB Total		3
NCC Property Development AS	Tangen - Domicil til ATEA	1
NCC Property Development AS Total		1
NCC Property Development Oy	Falcon Business Park, Office Building Falcon Gentti	1
	Plaza III Business Park-Office Building Plaza III Hehku	1
NCC Property Development Oy Total		2
Neckar-Odenwald Kreis	Administrative Building 8.	1
Neckar-Odenwald Kreis Total		1
Netto Marken-Discount AG & Co. KG	Netto Ellrich	1
	Netto Halle-Diemitz	1
	Netto Herzebrock	1
	Netto Holzminden	1
	Netto Schmidmühlen	1
Netto Marken-Discount AG & Co. KG Total		5
Netto-Supermarkt GmbH	Netto Markt	1
Netto-Supermarkt GmbH Total		1
Neue Heimat	Hernalser 3	1
Neue Heimat Total		1
Neue Heimat Gemeinnützige Wohnungs-und Siedlungsgesellschaft Ges.m.bH	Hernalser 3	1
Neue Heimat Gemeinnützige Wohnungs-und Siedlungsgesellschaft Ges.m.bH Total		1
NH Hoteles	Hotel NH Central	1
	Hotel NH Convenciones	1
	Hotel NH Podium	1
	Hotel NH Principe de la Paz	1
NH Hoteles Total		4
NH Hotels	Hotel NH Convenciones	1
	Hotel NH Podium	1
	NH Bálago	1
	NH Bergamo	1
	NH Central Convenciones	1
	NH Podium	1
NH Hotels Total		6
Niam AB	Bremen 3	1
	Jupiter 15	1
	Nora 11	1
Niam AB Total		3
NÖ Landesimmobiliengesellschaft mbH (LIG)	Niederösterreichhaus Krems	1
NÖ Landesimmobiliengesellschaft mbH (LIG) Total		1
Nord-Grundschule / Bezirksamt Steglitz-Zehlendorf	0rd Grundschule	1
Nord-Grundschule / Bezirksamt Steglitz-Zehlendorf Total		1
Nordstaden RE AB	Nordstaden 33:3	2
Nordstaden RE AB Total		2
Norrporten i Örebro	Kv Porten Rättscentrum Örebro	1
Norrporten i Örebro Total		1
ÖBAU Mössler Baustoffhandel GmbH	ÖBAU Mössler - Landskron	1
ÖBAU Mössler Baustoffhandel GmbH Total		1
OBI GmbH & Co. Deutschland KG	OBI Aachen	1
	OBI Göppingen	1
	OBI Hamburg Bergedorf	1
	OBI Schwäbisch Gmünd	1
	OBI Viersen	1
OBI GmbH & Co. Deutschland KG Total		5
Object Office Center Handelskai Immobilienerrichtungs GmbH & Co KG	Rivergate	1
Object Office Center Handelskai Immobilienerrichtungs GmbH & Co KG Total		1
Objekt Linser Areal Immobilienerrichtungs GmbH & Co.KG	Shopping Center West, Innsbruck	1
Objekt Linser Areal Immobilienerrichtungs GmbH & Co.KG Total		1
Objektgesellschaft Moosacher Strasse mbH & Co. KG	Olympia Office Torwer	1
	Olympia Office Torwer - Campus	1
Objektgesellschaft Moosacher Strasse mbH & Co. KG Total		2
Objektgesellschaft Moosacher Straße mbH& Co. KG	Olympia-Office-Tower (campus)	1
	Olympia-Office-Tower (skyscrapper)	1
Objektgesellschaft Moosacher Straße mbH& Co. KG Total		2
OGB - Östrreichischer Gewerkschaftsbund ÖGB	Biberstrasse 5	1
OGB - Östrreichischer Gewerkschaftsbund ÖGB Total		1
OKQ8	OKQ8 Häggvik	1
OKQ8 Total		1
OPP Orstedskolen	Public School	1
OPP Orstedskolen Total		1
ÖRAG Österreichische Realitäten AG	Palais Weihburggasse 30	1
ÖRAG Österreichische Realitäten AG Total		1
Ordem dos Engenheiros Região Norte	Edifício Sede da OERN	1
Ordem dos Engenheiros Região Norte Total		1
Orgelfabriken Fastighets AB	Hönekulla 1:599/1	1
Orgelfabriken Fastighets AB Total		1
Österreichische Kontrollbank AG	Strauchgasse 1-3 (OeKB)	1
Österreichische Kontrollbank AG Total		1
Österreichische Wohnbaugenossenschaft gemeinnützige registrierte Genossenschaft m.b.H.	ÖWG Bürohaus	1
Österreichische Wohnbaugenossenschaft gemeinnützige registrierte Genossenschaft m.b.H. Total		1
Österreichischer Gewerkschaftsbund ÖGB (Austrian Labour Union)	Office building Biberstraße 5	1
Österreichischer Gewerkschaftsbund ÖGB (Austrian Labour Union) Total		1
Park Naukowo-Technologiczny "Euro-Centrum" Sp. z o.o.	Budynek biurowo-uslugowy nr 8	1
Park Naukowo-Technologiczny "Euro-Centrum" Sp. z o.o. Total		1
Park-Office GdR IBA - Immotrend GmbH KSI GmbH	Bürogebäude Parkoffice - Citypark	1
Park-Office GdR IBA - Immotrend GmbH KSI GmbH Total		1
Peab AB	Haga Vinge	1
Peab AB Total		1
PeBri Projektutveckling AB	Backa 23:5	1
PeBri Projektutveckling AB Total		1
Peter Ahrens Bauunternehmen GmbH	Verwaltungsgebäude Krohnstieg 45	1
Peter Ahrens Bauunternehmen GmbH Total		1
Pfizer	Pfizer ABs office in Silverdal, Sollentuna	1
Pfizer Total		1
Pharmaserv	M202 Green Office	1
Pharmaserv Total		1
Phoenix Park d.o.o.	Phoenix Plaza	1
Phoenix Park d.o.o. Total		1
Piraeus Bank	Piraeus Bank	1
Piraeus Bank Total		1
Planbo Projekt AB	Renaissance Malmö Hotel Rosen 8	1
Planbo Projekt AB Total		1
Platzer Fastigheter	Balltorp 1:135	1
	Nordasten 14:1	1
	Stampen 4:42	1
	Streterdsvägen 80 - Bld. Nr. 10	1
	Streterdsvägen 82 - Bld. Nr. 2	1
	Streterdsvägen 84 - Bld. Nr. 11	1
	Streterdsvägen 85 - Bld. Nr. 1	1
	Streterdsvägen 86 - Bld. Nr. 3-4	1
	Streterdsvägen 90 - Bld. Nr. 8	1
	Streterdsvägen 92 - Bld. Nr. 9	1
	Streterdsvägen 96-100 - Bld. Nr. 12-14	1
Platzer Fastigheter Total		11
Platzer Fastigheter AB	Gårda 1:15	1
	Gårda 4:11	1
	Högsbo 13:6	1
	Högsbo 17:7	1
	Högsbo 2:1	1
	Högsbo 3:9	1
	Högsbo 32:3	1
	Stigberget 34:12	1
	Stigberget 34:13	1
Platzer Fastigheter AB Total		9
Prangl Gesellschaft m.b.H	Prangl Zettling	1
Prangl Gesellschaft m.b.H Total		1
Primary school Ivan Goran Kovacic	Primary school Ivan Goran Kovacic	1
Primary school Ivan Goran Kovacic Total		1
Prologis	Arlanda	1
Prologis Total		1
Provincia di Venezia	Administrative block of the Instituto Tecnico Industriale Statale "C Zuccante"	1
Provincia di Venezia Total		1
Public Power Corporation S.A	Kallithea	1
	Pagrati	1
Public Power Corporation S.A Total		2
R40 Terminalen AB	Vindrosen 8	1
R40 Terminalen AB Total		1
R5R Grup Immobiliari	Can Sant Joan Business Park - Building A	1
	Cat Sant Joan Business Park - Building A	1
R5R Grup Immobiliari Total		2
Regionservice	Pa-huset	1
	Psykiatri Geriatik	1
	Skånehuset	1
Regionservice Total		3
Rehabilitationszentrum Althofen	Humanomed Zentrum Althofen	1
Rehabilitationszentrum Althofen Total		1
Rehau AG+CO	GeoPark Y (Headquarters Rehau)	1
Rehau AG+CO Total		1
RheinEnergie AG	Neubau Hauptverwaltung Gebäude 11	1
	Neubau Hauptverwaltung Gebäude 12	1
	Neubau Hauptverwaltung Gebäude 13	1
	Neubau Hauptverwaltung Gebäude 14	1
	Neubau Hauptverwaltung Gebäude 15	1
RheinEnergie AG Total		5
RIELA Karl-Heinz Knoop e.K	RIELA site Riesenbeck	1
RIELA Karl-Heinz Knoop e.K Total		1
Rist und Stamm GbR	Solux GmbH	1
Rist und Stamm GbR Total		1
Riverside Besitz und Betrieb GmbH	Shopping Center Riverside	1
Riverside Besitz und Betrieb GmbH Total		1
Robert Murjahn Institute, Turkey Research and Development Institute	RMI Türkyie building	1
Robert Murjahn Institute, Turkey Research and Development Institute Total		1
Rondo	Rondo	1
Rondo Total		1
Rondo Property Investments Sp zoo	Rondo ONZ 1, Pl-00-124	1
Rondo Property Investments Sp zoo Total		1
Rudolf Leiner GmbH	Headquarter of Rudolf Leiner GmbH	1
Rudolf Leiner GmbH Total		1
Saint-Gobain Construction Products Polska	Saint-Gobain Construction Products Polska headquarters	1
Saint-Gobain Construction Products Polska Total		1
Sandvik AB	Sjukvårdaren	1
Sandvik AB Total		1
Sant Llorenç Savall Town Council	El Patinet - Sant Llorenç savall's Kindergarden School	1
Sant Llorenç Savall Town Council Total		1
Schawb Versand GmbH	Logistikzentrum Schwab/ myToys Langenselbold	1
Schawb Versand GmbH Total		1
Schulverband Hengersberg	Hauptschule "Abt Bernhard Hilz"	1
	Hauptschule “Abt Bernhard Hilz” Hengersberg	1
Schulverband Hengersberg Total		2
Schwamm & Cie. GbR	Ostspange 8	1
Schwamm & Cie. GbR Total		1
SeaBridge SA	SeaBridge Logistics	1
SeaBridge SA Total		1
SECUR Grundstücksgesellschaft Stralauer Allee mbH	SECUR Stralauer Allee Berlin	1
SECUR Grundstücksgesellschaft Stralauer Allee mbH Total		1
Servei Catala de la Salut	Primary healthcare Centre	1
Servei Catala de la Salut Total		1
Siemens AB	Siemens Huvudkontor i Upplands Väsby	1
Siemens AB Total		1
Siemens AG Siemens Real Estate	Gebäude 38	1
	Gebäude 64	1
	KiTa SieKids Erlangen-Süd	1
	MuFu Wegberg	1
	Service Logistic Hall Duisburg	1
	TLM-Halle Nürnberg Katzwanger Straße	1
Siemens AG Siemens Real Estate Total		6
Siemens AG Österreich	Siemens City	1
Siemens AG Österreich Total		1
Siemens AG Siemens Real Estate	Building W 1303 ibu Halle 39	1
	Düsseldorf-Airport office building	1
	Erlangen Gebäude 80	1
	Gebäude 38	1
	Halle 8 + 9, Görlitz	1
	Kindernest im Röteheimpark	1
	KiTa Karlsruhe G.-Braun-Str. 16, 76187 Karlsruhe	1
	Kita Kinderlaube	1
	Kita SieKids 81541	1
	KiTa SieKids Amberg	1
	Neubau Bürogebäude Düsseldorf-Airport	1
	Office Building Düsseldorf-Airport	1
	Power Generation Building 60, Huttenstrasse 12, 10553 Berlin	1
	Power Generation Office Building 91, Rheinstraße 100, 45478 Mühlheim and der Ruhr	1
	SieKids München-Perlach	1
	SIEMENS FFM CB, Extension	1
	SIEMENS FFM CB, Extension II	1
	SIEMENS Güterverteilzentrum GVZ (Logistics Building), Hüttenstrasse 12, 10553 Berlin.	1
	SIEMENS Office Building 82, BA1 Erlangen, G. Scharowsky-Straße 21, 91058 Erlangen	1
	SIEMENS Office Building, Hofmannstraße 5, Building 1749, 82379 München (DE)	1
	SIEMENS Office Building, Hofmannstraße 51, Building 1748, 82379 München (DE)	1
	SIEMENS Office Building, Hofmannstraße 51, Building 1752, 82379 München (DE)	1
	SIEMENS Office Building, Hofmannstraße 51, Building 1755, 82379 München (DE)	1
	SIEMENS Power Generation Mittellasthalle 81 Rheinstraße 100 45478 Mülheim an der Ruhr	1
	Test Center for transformers: Prüffeld 0rd, 90453 Nürnberg	1
Siemens AG Siemens Real Estate Total		25
Siemens Real Estate GmbH & CO.	Lindenplatz 2	1
	Siemens AG Muenchen Perlach, Gebäude 9115	1
	SIEMENS Amberg A & D Kantine	1
	Siemens Mitarbeiter Casi0 erlangen mitte, bau 205	1
	Siemens Power Generation Schwerlasthalle, Gorlitz	1
	Siemes AG Verwaltungsgebaude Berlin	1
Siemens Real Estate GmbH & CO. Total		6
Siemens S.p.a	Laurentina 455	1
	Vipiteno 4	1
Siemens S.p.a Total		2
SIEMENS S.p.A.	Sede Roma Laurentina	2
	Vipiteno Office Building 1	1
SIEMENS S.p.A. Total		3
Siemens Spa	Vipite0 Office Building 1	1
Siemens Spa Total		1
Siemens Transmission & distribution	Building C3	1
Siemens Transmission & distribution Total		1
Sjælsø A/S Danmark	Kopenhagen Towers, building 408	1
Sjælsø A/S Danmark Total		1
Skanska CDF Oy	REC Helsingin Kathy	1
	REC Helsingin Neptun	1
Skanska CDF Oy Total		2
Skanska Commercial Development Finland oy	Lintulahti Office Building	1
Skanska Commercial Development Finland oy Total		1
Skanska Commercial Development Nordic	Alfa	1
	BCG48	1
	Hagaporten III/Stora Frösunda 3	1
	Kv Gångaren 16	1
	Kv Nereus 1, Byggnad A	1
	Kv Nereus 1, Byggnad B	1
	Nordhuset, Kastrup	1
	Österport 7	1
	Polisen 1	1
	Project Havneholmen Tower	1
	Scylla 3	1
	Sturegatan 1	1
Skanska Commercial Development Nordic Total		12
Skanska Commercial Development Nordic	Kv Tabellen 4	1
	Långhuset	1
Skanska Commercial Development Nordic Total		2
Skanska Commercial Development Nordic – Corporate Partner (SE)	Bylingen 1	1
	Forskaren 3	1
	Gångaren 11	1
	Gårda 18:25	1
Skanska Commercial Development Nordic – Corporate Partner (SE) Total		4
Skanska Installation AB	Kv Vinkeln 1	1
Skanska Installation AB Total		1
Skanska Oresund A/S	Havneholmen Tower	1
Skanska Oresund A/S Total		1
Skanska Property Czech Republic s.r.o.	Skanska Nordica (Ostrava)	1
Skanska Property Czech Republic s.r.o. Total		1
Skanska Property Hungary Ltd	Green House	1
Skanska Property Hungary Ltd Total		1
Skanska Property Hungary Ltd.	Népliget Center	1
Skanska Property Hungary Ltd. Total		1
Skanska Property PL	Green Towers A	1
Skanska Property PL Total		1
Skanska Property Poland	Atrium City	1
	GCO Green Corner	1
	Green Horizon A	1
	Green Horizon B	1
	Gunwaldzki center A,B and C	1
	Malta House	1
Skanska Property Poland Total		6
Skanska Property Poland	Atrium City	1
	Grunwaldzki Center Building A	1
	Grunwaldzki Center Building C	1
	Marynarska Point B1 (PL)	1
	Marynarska Point B2 (PL)	1
Skanska Property Poland Total		5
Sociedad General De Aguas De Barcelona	Torre Agbar	1
Sociedad General De Aguas De Barcelona Total		1
Solux GmbH	PHOW - Passive house Office and Workshop	1
Solux GmbH Total		1
Sparkase Herford	Neubau der Sparkassenfiliale Eilshausen	1
	Sparkasse Herford	2
Sparkase Herford Total		3
Sparkasse Herford	Sparkasse herford, Altbau	1
	Sparkasse herford, Löhne	1
Sparkasse Herford Total		2
Sparkasse KolnBonn	Friedenplatz 1-3, 5311 Bonn	1
Sparkasse KolnBonn Total		1
Sparkasse KölnBonn	Friednplatz 1-3, 53111 Bonn	1
Sparkasse KölnBonn Total		1
Sparkasse Vest Recklinghausen	Zentrale der Sparkasse Vest Recklinghausen	1
Sparkasse Vest Recklinghausen Total		1
Sparkasse Vorderpfalz	Sparkasse Vorderpfalz Ludwigshafen	1
Sparkasse Vorderpfalz Total		1
Stadt Bergheim	Kita Kleine Strolche in Ahe	1
	Kita Rappelkiste in Quadrath-Ichendorf	1
	Kita Tigermaus in Zieverich	1
	Neuebau Kindertagesstätte	1
Stadt Bergheim Total		4
Stadt Büdingen	Feuerwehrgerätehaus	1
Stadt Büdingen Total		1
Stadt Mörfelden-Walldorf	city hall	1
	community centre Mörfelden-Walldorf	1
Stadt Mörfelden-Walldorf Total		2
Stadt Nuernberg	abattoir	1
Stadt Nuernberg Total		1
Stadtkrankenhaus Schwabach gGmbH	KHSC;SKH Schwabach	1
Stadtkrankenhaus Schwabach gGmbH Total		1
Stadtsiedlung Heilbronn	Neubau Büro-/Verwaltungsgebäude IB Solution	1
Stadtsiedlung Heilbronn Total		1
Stadtsiedlung Heilbronn	WTZ 1 Neubau Büro-/ Verwaltungsgebäude	1
Stadtsiedlung Heilbronn Total		1
Stadtwerke Traunreut	Stadtwerke Traunreut	1
Stadtwerke Traunreut Total		1
Stallsiken Fastighets AB, c/o AxFast AB	Järnet 4	1
Stallsiken Fastighets AB, c/o AxFast AB Total		1
Statens Fastighetsverk	Carlstens fastning	1
	Kv Loen	1
Statens Fastighetsverk Total		2
Statens Fastighetsverk / The National Property Board	Stockholm Observatorium, i Saltsjöbaden	1
Statens Fastighetsverk / The National Property Board Total		1
Stebo vzw	Homebase	1
	Stebo Homebase	1
Stebo vzw Total		2
Stebo vzw	Stebo Homebase	1
Stebo vzw Total		1
Stephan Terbrack GmbH	Neubau - Produktion	2
Stephan Terbrack GmbH Total		2
Stockholms Hamn AB	Stora Tullhuset	1
Stockholms Hamn AB Total		1
Storchengrund GmbH & Co. KG	Star Inn Hotel Schonbrunn	1
Storchengrund GmbH & Co. KG Total		1
Stromberg Distribution Fastighets AB	Jordbromalm 4:10	1
Stromberg Distribution Fastighets AB Total		1
Strömberg Distribution Fastighets AB	Jordbromalm 4:10	1
Strömberg Distribution Fastighets AB Total		1
SveaReal	Bägaren	1
	Brudbuketten 13	1
	Jupiter 12	1
	Particentralen 1	1
	Svinbådan 4	1
	Svinbådan 5	1
SveaReal Total		6
Svenska Kyrkan I Göteborg	Bergums Kyrka	1
	Billdals Kyrka	1
	Västra Frölundas	1
Svenska Kyrkan I Göteborg Total		3
Svenska Kyrkan i Göteborg	Näset 51:54	1
Svenska Kyrkan i Göteborg Total		1
Swedavia AB	Hotell Clarion Arlanda Airport	1
Swedavia AB Total		1
TechnologieCenter Eching GmbH	Handwerkerhoh Eching	1
TechnologieCenter Eching GmbH Total		1
TEDI GmbH & Co KG	TEDi Bad Abbach	2
	TEDI Berlin Marzahn FM 02	1
	TEDI Elsenfeld	1
	TEDI Mainhardt	1
	TEDI Moordorf	1
	TEDI Weiler im Allgäu	1
TEDI GmbH & Co KG Total		7
TEDI GmbH & Co. KG	TEDI Hohen Neuendorf	1
	TEDi Jestetten	1
	TEDi Meßkirch	1
	TEDi Riedstadt	1
TEDI GmbH & Co. KG Total		4
Telge Fastigheter	Hölö Förskola	1
	Kaxberg Förskola	1
	Ljungbacken Förskola	1
Telge Fastigheter Total		3
Telge Fastigheter AB	Fornbackaskolan	1
	Glasberga 1:23	1
	KV Glasberga	1
	Södertälje Årsboken 31	1
Telge Fastigheter AB Total		4
Terme snovik – Kamnik d.o.o.	Terme s0vik	1
Terme snovik – Kamnik d.o.o. Total		1
TGE SpA Partner	via forcella 12	1
TGE SpA Partner Total		1
THOGEVA Privatstiftung	K1 - Shopping Center and Office Building	1
THOGEVA Privatstiftung Total		1
THS GmbH	Hauptverwaltungsgebäude 0rdstern	1
THS GmbH Total		1
TOKAN 5 AB	Fjällskivlingen 4	1
TOKAN 5 AB Total		1
Tredingen Utveckling AB	Lindesbergs Arena	1
Tredingen Utveckling AB Total		1
TREI Real Estate Germany Development GmbH	Kaiser's Tengelmann Lohausen	1
TREI Real Estate Germany Development GmbH Total		1
TRIGRANIT Development Corporation	(blank)	1
TRIGRANIT Development Corporation Total		1
Trotec Produktions und Vertriebs GmbH	Trotec Office Building	1
Trotec Produktions und Vertriebs GmbH Total		1
Ullevi Park 2 I Göteborg AB	Ullevigatan 17-19	1
Ullevi Park 2 I Göteborg AB Total		1
Ultzama	AYUNTAMIENTO	1
	Centro Cívico; ;	1
	Centro de Salud;	1
	COLEGIO PÚBLICO	1
	Frontón Municipal;	1
	Piscinas municipales	1
	Polideportivo	1
	SERVICIOS SOCIALES	1
Ultzama Total		8
Umeå kommun	Ålidhems kultur- och resurscentrum	1
Umeå kommun Total		1
UniCredit RealEstate SpA	Compleso "Sant'Elia"	1
UniCredit RealEstate SpA Total		1
Union Investment Institutional Property GmbH (formerly “DEFO – Deutsche Fonds für Immobilienvermögen GmbH)	Burohochhaus Hahnstrasse	1
Union Investment Institutional Property GmbH (formerly “DEFO – Deutsche Fonds für Immobilienvermögen GmbH) Total		1
UNIQUA Immobilien Service GmbH	UNIQUA Tower	1
UNIQUA Immobilien Service GmbH Total		1
Universität Wien	Institutsgebäude Oskar-Morgenstern-Platz 1	1
Universität Wien Total		1
University of Arts in Berlin/Universität der Künste	University of Arts in Berlin/Universität der Künste	1
University of Arts in Berlin/Universität der Künste Total		1
University of Split	Library	1
University of Split Total		1
Uppsala kommun	Årsta 59:1	1
Uppsala kommun Total		1
VALAMAR D.D.	Auto kamp Politin,	1
VALAMAR D.D. Total		1
Vall De Nüria, FGC	Sant Josep Building	1
Vall De Nüria, FGC Total		1
Vasakronan AB	Duvan 2	1
	Hekla building 10	1
	Hekla Hus 04-05	1
	Kista Science Tower	1
	Kurland 11	1
	Kv Claus Mortensen 26	1
	Kv Lejonet	1
	Kv Lyckan 9	1
	Kv Nya Vattentornet 4	1
	Kv Telefonfabriken 1, Hus 05	1
	Nordstaden 8:27	1
	Nya vattentornet 4	1
	Päronet 17	1
	Pennfaktaren 11	1
	Riga 2	1
	Skjutsgossen 8	1
	Spektern 13 B	1
	Sumpen 14	1
	Sumpen 15	1
	Tingsrätten Ullevi Park 2	1
	Vasakronan Ullevifastigheter AB	1
Vasakronan AB Total		21
Vastfastigheter	Tehuset	1
Vastfastigheter Total		1
Västtrafik AB	Landvetter Resecentrum	1
Västtrafik AB Total		1
Videum AB	Hus N	1
Videum AB Total		1
Vimusa	Alexandra Building	1
Vimusa Total		1
Viroc Portugal SA	Viroc headquarters	1
Viroc Portugal SA Total		1
Visoren	Residence Hall Manresa Campus	1
Visoren Total		1
Volksbank Kircheim Nürtingen eG	Hauptgeschäftsstelle Volksbank Kircheim Nürtingen eG	1
Volksbank Kircheim Nürtingen eG Total		1
V-Port Real Estate AB (DE)	Västerport in Stockholm	1
V-Port Real Estate AB (DE) Total		1
VZW Rotonde	Centrale campus Augustijnslei	1
	Huize Goeyers	1
VZW Rotonde Total		2
Wallfast AB	Havsfrun 26	1
Wallfast AB Total		1
Wapnö AB	Wapnö Gårdshotell	1
Wapnö AB Total		1
Warsaw Project Sp z o.o.	Green Towers B	1
Warsaw Project Sp z o.o. Total		1
Weisenburger Kita Halle GmbH	Kindertagesstatte reggio Kleiner Raabe	1
	Kindertagesstatte Taubenhaus	1
Weisenburger Kita Halle GmbH Total		2
Wihlborgs Fastigheter AB	Dockum	2
	Gängtappen 2, Fören	1
	Landsdomaren 6	1
	Polisen 3	1
Wihlborgs Fastigheter AB Total		5
Woolworth GmbH	Geschaeftshaus Kaiserstrasse 146-148	1
Woolworth GmbH Total		1
WWFF Business and Service Center GmbH	ENERGYbase	1
WWFF Business and Service Center GmbH Total		1
YIT Construction Ltd.	AVIA LINE II - OFFICE BUILDING	1
YIT Construction Ltd. Total		1
Ytterbygg AB	Kolven 1	1
Ytterbygg AB Total		1
Zeolit Exploaterings AB / Fabege AB	Paradiset 29	1
Zeolit Exploaterings AB / Fabege AB Total		1
ZIAG Immobilien	Stadtfenster Dortmund	1
ZIAG Immobilien Total		1
Zumtobel Lighting GmbH	Zumtobel Lighting GmbH, Site Usingen	1
Zumtobel Lighting GmbH Total		1
ZÜRICH Versicherungs Aktiengesellschaft	Office building ZÜRICH Traungasse 14-16	1
ZÜRICH Versicherungs Aktiengesellschaft Total		1
Grand Total		906

## Sheet: Database 2006 - 2013 CrossWeb
Status	Partners on the Website	Partners in database	Name of the partner	Name of the building	Welcome year	Country	General bulding type	Refurbished or new	year of construction	Area (m2)	Savings %	SAVINGS (kWh/yr)
0	Allianz Elementar Vers. AG	Allianz Elementar Vers. AG	Allianz Elementar Vers. AG	Allianz Office Building	2006-2009	Austria	office	refurbishment	n/a	37614	0.409907	6600016
0	A. Sochor & Co Gesellschaft m.b.H	A. Sochor & Co Gesellschaft m.b.H	A. Sochor & Co Gesellschaft m.b.H	Baustoffhandel A. Sochor & Co GmbH building 1	2012	AT	Wholesale & Retail	New	2005	5370	0.43	198035
0	A. Sochor & Co Gesellschaft m.b.H	A. Sochor & Co Gesellschaft m.b.H	A. Sochor & Co Gesellschaft m.b.H	Baustoffhandel A. Sochor & Co GmbH building 2	2012	AT	Offices	New	2005	2350	0.46	85054
0	Aachen Münchener Lebensversicherung AG	Aachen Münchener Lebensversicherung AG	Aachen Münchener Lebensversicherung AG	Theresienhöhe Nord	2012	DE	Offices	New	2010	10233	0.28	589114
0	AB Vassilopoulos S.A	AB Vassilopoulos S.A	AB Vassilopoulos S.A	Agios Dimitrios	2010	Greece	Commercial centre	New		4531	0.320013	343994
0	Aberdeen Asset Management - Sweden	Aberdeen Asset Management - Sweden	Aberdeen Asset Management - Sweden	Apoteket 9	2011	SE	Wholesale & Retail	Refurbishment		17801	0.268939	1.27651e+06
0	Aberdeen Asset Management - Sweden	Aberdeen Asset Management - Sweden	Aberdeen Asset Management - Sweden	Hilton 3	2011	SE	na	Refurbishment		14253	0.250924	1.20994e+06
0	Aberdeen Asset Management - Sweden	Aberdeen Asset Management - Sweden	Aberdeen Asset Management - Sweden	Kanholds	2011	SE	Offices	Refurbishment		9181	0.387146	554165
0	Aberdeen Asset Management - Sweden	Aberdeen Asset Management - Sweden	Aberdeen Asset Management - Sweden	Tobaksmonopolet 1	2010	SE	Manufacturing & Industry	Refurbishment		24500	29.1216	1966000
0	Aberdeen Asset Management - Sweden	Aberdeen Asset Management - Sweden	Aberdeen Asset Management - Sweden	Tobaksmonopolet 2	2010	SE	Wholesale & Retail	Refurbishment		21700	26.1259	1.984e+06
0	Aberdeen Asset Management - Finland	Aberdeen Asset Management - Finland	Aberdeen Asset Management - Finland	Koy Falcon Hali	2012	FI	Offices	new	2005	6663.76
0	Aberdeen Asset Management - Finland	Aberdeen Asset Management - Finland	Aberdeen Asset Management - Finland	Koy Falcon Lago	2012	FI	Offices	new	2005	13493
0	Aberdeen Asset Management - Finland	Aberdeen Asset Management - Finland	Aberdeen Asset Management - Finland	Koy Falcon Tinnu	2012	FI	Offices	new	2005	5904.36
0	Aberdeen Asset Management - Sweden	Aberdeen Asset Management - Sweden	Aberdeen Asset Management - Sweden	Lilla Katrineberg 4	2012	SE	Offices	Refurbishment	2010	4960	0.26	180823
0	Aberdeen Asset Management - Sweden	Aberdeen Asset Management - Sweden	Aberdeen Asset Management - Sweden	Tobaksmonopolet (1 + 2)	2010	Sweden	Industry	Refurbishment		46208	0.275451	3.95078e+06
0	AFA Försäkringsaktiebolag	AFA Försäkringsaktiebolag	AFA Försäkringsaktiebolag	Gråmunkholmen 4	2010	Sweden	Offices	Refurbishment		8029	0.382576	810929
0	AFA Försäkringsaktiebolag	AFA Försäkringsaktiebolag	AFA Försäkringsaktiebolag	Lybeck 2	2011	SE	Offices	Refurbishment		31483	0.406667	1920463
0	AFA Försäkringsaktiebolag	AFA Försäkringsaktiebolag	AFA Försäkringsaktiebolag	Svea Artilleri 10	2011	SE	Offices	Refurbishment		10060	0.509019	908418
0	AHB Immobilien GmbH & Co KG	AHB Immobilien GmbH & Co KG	AHB Immobilien GmbH & Co KG	IAG Büro-Gewerbegebäude	2010	Germany	Offices	New		8929	0.34023	607886
0	Aigües del Prat S.A.	Aigües del Prat S.A.	Aigües del Prat S.A.	Seu Central d'Aigües del Prat	2011	ES	Offices	New		2954	0.50879	436010
0	Akademie Deutscher Genossenschaften ADG e.V.	Akademie Deutscher Genossenschaften ADG e.V.	Akademie Deutscher Genossenschaften ADG e.V.	Schloss Montabaur Humbach	2010	Germany	Hotel	Refurbishment		2569	0.55	752717
0	Akademie Deutscher Genossenschaften ADG e.V.	Akademie Deutscher Genossenschaften ADG e.V.	Akademie Deutscher Genossenschaften ADG e.V.	Schloss Montabaur Tabor	2010	Germany	Hotel	Refurbishment		3584	0.3	311091
0	Akademikerhilfe Studentenunterstützungsverein	Akademikerhilfe Studentenunterstützungsverein	Akademikerhilfe Studentenunterstützungsverein	Generalsanierung Studentenheim der Akademikerhilfe, Pfeilgasse 4-6, A-1080 Wien, AT	2011	AT	Other	Refurbishment		10394	0.578914	945126
0	Akademiska hus Norr	Akademiska hus Norr	Akademiska hus Norr	Naturvetarhuset LU1,LU3	2010	Sweden	Offices	Refurbishment		n/a	0.634921	#VALUE!
0		Akademiska hus Norr	Akademiska hus Norr	Humanisthuset	2011	SE	Education	Refurbishment		0	0.26783	0
0	Akademiska Hus AB Region Stockholm	Akademiska Hus region Stockholm	Akademiska Hus region Stockholm	Aula Medica A0095080	2013	SE	Office	New Building	2010	13200	29.1	396000
0	Aktor S.A.	Aktor S.A.	Aktor S.A.	Central office building	2006-2009	Greece	office	new	2007	23425	0.264	980669
0	Albert-Ludwig Universität Freiburg	Albert-Ludwig Universität Freiburg	Albert-Ludwig Universität Freiburg	Albert-Ludwig University Freiburg, Kollegiengebaude III	2006-2009	Germany	education	refurbishment	1968	25012	0.275391	1250000
0		Alecta pensionsförsäkring AB	Alecta pensionsförsäkring AB	Göteborg, Gullbergsvass 4:2 - Kilsgatan 1-9	2013	SE	Office & Restaurant	Refurbishment	1982	1550	33.1	974950
0	Alecta pensionsförsäkring AB	Alecta pensionsförsäkring AB	Alecta pensionsförsäkring AB	Mölndal Krokslätt 20:4	2010	Sweden	Offices	Refurbishment		n/a	0.482759	#VALUE!
0		Alecta pensionsförsäkring AB	Alecta pensionsförsäkring AB	Höjden 14	2012	SE	Offices	Refurbishment	1982	7235	0.59	578800
0		Alecta pensionsförsäkring AB	Alecta pensionsförsäkring AB	Inom Vallgraven 37:20-21, Rosenlundsplatsen 3-5	2012	SE	Offices	Refurbishment	1978	32782	0.29	1245716
0	Alfred Arnold Verladesysteme	Alfred Arnold Verladesysteme	Alfred Arnold Verladesysteme	Office and workshop Building Arnold Verladesysteme	2010	Germany	Industry	Refurbishment		1439	0.783947	428678
0	ALLCON Investment Spólka zo.o. S.K.A	ALLCON Investment Spólka zo.o. S.K.A	ALLCON Investment Spólka zo.o. S.K.A	Allcon @ park 3	2010	Poland	Offices	Under construction		12969.6	0.256798	881933
0	AMF Fastigheter	AMF Fastigheter	AMF Fastigheter	Pelarbacken mindre 23	2006-2009	Sweden	office	refurbishment	1961	n/a	0.526627	n/a
0	Changed name to SCOR…	SCOR Rückversicherung Direktion für Deutschland | Niederlassung der SCOR SE	SCOR Rückversicherung Direktion für Deutschland | Niederlassung der SCOR SE	Bürogebäude Goebenstraße	2011	DE	Offices	New		5744	0.433516	400759
0	Amisola Immobilien AG	Amisola Immobilien AG	Amisola Immobilien AG	Office Building	2011	AT	Offices	Refurbishment		12500	0.494175	1.89825e+06
0	Amt Ortrand	Amt Ortrand	Amt Ortrand	NAW-Grundschulgwbäude	2010	Germany	Education	Refurbishment		250	0.796438	127450
0	Andrea Schulte e K.	Andrea Schulte e.K.	Andrea Schulte e.K.	Rossmann Mainhardt	2012	DE	Wholesale & Retail	New	2010	751	0.29	50550
0	Architektrbüro Knetemann + Partner	Architektrbüro Knetemann + Partner	Architektrbüro Knetemann + Partner	Office Building Zeughaustrasse 70	2010	Germany	Offices	Refurbishment		1021	0.2	18684.3
0	Area Hospitalaria Juan Ramon Jimenez de Huelva	Area Hospitalaria Juan Ramon Jimenez de Huelva	Area Hospitalaria Juan Ramon Jimenez de Huelva	Hospital complex	2006-2009	Spain	healthcare	refurbishment	n/a	89111	0.183	5.71746e+06
0		Area Hospitalaria Juan Ramon Jimenez de Huelva	Area Hospitalaria Juan Ramon Jimenez de Huelva	Centro Virgen de la Cinta	2010	ES	Public health	Refurbishment		3862	17.3321	44258.5
0	Areim	Areim Fastigheter AB	Areim Fastigheter AB	Torkhuset 4	2010	Sweden	Offices	New		n/a	0.303922	#VALUE!
0		Areim Fastigheter AB	Areim Fastigheter AB	Reykjavik 2	2012	SE	Offices	Refurbishment	1980	10465	0.29	661779
0	Armin Wolfgang Müller	Armin Wolfgang Müller	Armin Wolfgang Müller	Bürogebäude Kaiser-Wilhelm-Ring	2012	DE	Offices	Refurbishment	2011	6800	0.42	908072
0	Ärzteversorgung Niedersachsen	Ärzteversorgung Niedersachsen	Ärzteversorgung Niedersachsen	Gutenberghof	2010	Germany	Offices	New		8512	0.275982	721732
0	Aspholmen Fastigheter AB	Aspholmen Fastigheter AB	Aspholmen Fastigheter AB	Kv Inköparen 1, Hus 3	2012	SE	Offices	New	2012	4438	0.35	155774
0		Aspholmen Fastigheter AB	Aspholmen Fastigheter AB	Kv Gjutjärnet 7	2006-2009	Sweden	office	refurbishment	n/a	n/a	0.27414	n/a
0		Aspholmen Fastigheter AB	Aspholmen Fastigheter AB	Kv Virkeshandlaren 10	2006-2009	Sweden	office	refurbishment	2001	n/a	0.452885	n/a
0		Aspholmen Fastigheter AB	Aspholmen Fastigheter AB	Kv Boländerna 30:2	2006-2009	Sweden	office	refurbishment	2002	n/a	0.557692	n/a
0	Astra Park sp. z o.o.	Astra Park sp. z o.o.	Astra Park sp. z o.o.	Astra Park	2011	PL	Offices	New		15843	0.252826	1.98402e+06
0	Athens International Airport	Athens International Airport	Athens International Airport	Satellite building, ramp service N02, ramp service building, maintenance building, administration building, suburban railway station,	2006-2009	Greece	airport	refurbishment	n/a	n/a	0.276	3760000
0	AxFast AB	AxFast AB	AxFast AB	Backa 23:9	2012	SE	Offices	New	2009	1805	0.38	81225
0		AxFast AB	AxFast AB	Del Av Sunnanå 12:27	2012	SE	Manufacturing & Industry	New	2010	9945	0.65	655525
0	Ayuntamiento de Ultzama - Council of Ultzama	Ayuntamiento de Ultzama	Ayuntamiento de Ultzama	Ayuntamento,Serviscios Sociales, Centro Civico, centro de salud, Fronton Municipal, Polideportivo, Piscinas Municipales y Colegio Comarcal	2010	Spain	Others			10590	0.3	561270
0	Banco de Sabadell S.A.	Banco de Sabadell S.A.	Banco de Sabadell S.A.	Documentation Warehouse in Polinyà, Barcelona	2006-2009	Spain	office	new	2009	12046	0.567225	780962
0	Bank of America	Bank of America	Bank of America		2006-2009	United Kingdom	office	refurbishment	1984	9293	0.191	2242044
0	BASF SE	BASF SE	BASF SE	B016	2013	DE	Other (changing room)	New Building	2010	7637	26.4	488768
0	bauMax AG	bauMax AG	bauMax AG	Mega bauMax Linz-Dornach.	2012	AT	Wholesale & Retail	Refurbishment	1993	8233	0.39	624308
0	BAU-schwede GmbH	BAU-schwede GmbH	BAU-schwede GmbH	Administration building	2006-2009	Germany	office	new	2006	441	0.429719	14766
0	Bayer SA-NV	Bayer SA-NV	Bayer SA-NV	Kantoorgebouw Bayer	2006-2009	Belgium	office	new	2009	6420	0.37	603276
0	Bayer Real Estate GmbH	Bayer Real Estate GmbH	Bayer Real Estate GmbH	Kindertagesstätte " Die Sprösslinge"	2010	Germany	Education	New		1064	0.677171	96260.1
0	Beeline Logistikimmobilien GmbH	Beeline Logistikimmobilien GmbH	Beeline Logistikimmobilien GmbH	Logistikzentrum Beeline	2010		Offices	New		16826	0.465	3.14983e+06
0	BEGO Immobilien GmbH & Co. KG	BEGO Immobilien GmbH & Co. KG	BEGO Immobilien GmbH & Co. KG	BEGO, Bremen	2012	DE	Manufacturing & Industry	New	2005	1915.2	0.35	98427
0	Beidaihe new district Ltd.	Beidaihe New District Ltd.	Beidaihe New District Ltd.	Beidaihe New District Hotel B5	2013	China	Hotel & Restaurant	New Building	2010	3962	38.8	345427
0	Bezirksamt Charlottenburg-Wilmersdorf von Berliner Energieagentur	Bezirksamt Charlottenburg-Wilmersdorf von Berlin,	Bezirksamt Charlottenburg-Wilmersdorf von Berlin,	Grunewald Grundschule	2006-2009	Germany	education	refurbishment	1904	5040	0.396877	610000
0	Bezirksamt Charlottenburg-Wilmersdorf von Berliner Energieagentur	Bezirksamt Charlottenburg-Wilmersdorf von Berlin,	Bezirksamt Charlottenburg-Wilmersdorf von Berlin,	Herder Oberschule	2006-2009	Germany	education	refurbishment	1930	13706	0.317543	791000
0	Bezirksamt Steglitz-Zehlendorf	Bezirksamt Steglitz-Zehlendorf	Bezirksamt Steglitz-Zehlendorf	Kita Rehazentrum	2010	DE	Public health	Refurbishment		10292	25.1046	617520
0	Bezirksamt Treptow-Köpenick von Berlin	Bezirksamt Treptow-Köpenick von Berlin	Bezirksamt Treptow-Köpenick von Berlin	Grünauer Schule	2010	Germany	Education	Under construction		3700	0.353191	307100
0		Billa AG	Billa AG	Penny supermarket Feistritz	2010	Austria	Commercial centre	New		955	0.41	191955
0		Billa AG	Billa AG	Penny supermarket Feistritz	2006-2009	Austria	retail	new	2009	955	0.269739	201733
0	Billa Aktiengesellschaft	Billa AG	Billa AG	self service shop	2006-2009	Austria	retail	new	2007	800	n/a	235800
0	BIM Berliner Immobilienmanagement GmbH	BIM Berliner Immobilienmanagement GmbH	BIM Berliner Immobilienmanagement GmbH	Rotes rathaus Berlin	2006-2009	Germany	public administration	refurbishment	1861	33178	0.711	3.10878e+06
0	BIM Berliner Immobilienmanagement GmbH	BIM Berliner Immobilienmanagement GmbH	BIM Berliner Immobilienmanagement GmbH	Kriminalgericht Moabit	2006-2009	Germany	public administration	refurbishment	1906	n/a	0.227996	3611000
0	Binario S.p.A	Binario S.p.A	Binario S.p.A	Complesso Binario	2010	Italy	Industrial	New		101200		0
0	Binario S.p.A	Binario S.p.A	Binario S.p.A	Complesso Binario	2006-2009	Italy	office	new	2010	101200	0.209646	2155560
0		BLB NRW, NL Münster	BLB NRW, NL Münster	GEO I - Institute of Geography	2013	DE	Educational	New Building	2010	9958	28.6	331004
0	Bockasjö AB	Bockasjö AB	Bockasjö AB	Nyhagshuset 2	2013	SE	Logistic & Storage	New Building	2010	29750	48	1160250
0	Bohnij Vodni park d.o.o.	Bohnij Vodni park d.o.o.	Bohnij Vodni park d.o.o.	leisure complex	2006-2009	Slovenia	leisure	new	2004	3361	0.366078	518000
0	Bollebygds Kommun	Bollebygds Kommun	Bollebygds Kommun	Vita Villan	2012	SE	Education	new	Letter TO send!	2100	42.24	100233
0	Britalar Investimentos SA	Britalar Investimentos SA	Britalar Investimentos SA	Hospital Privado Braga	2006-2009	Portugal	healthcare	new	2010	28902	0.451813	681212
0	Britalar Investimentos SA	Britalar Investimentos SA	Britalar Investimentos SA	Hospital Privado de Braga	2010	Portugal	Healthcare	New		28902	45,2%	0
0	BUND Landesverband Bremen e. V.	BUND Landesverband Bremen e. V.	BUND Landesverband Bremen e. V.	BUND Landesverband Bremen e. V., Geschäftsstelle	2006-2009	Germany	office	refurbishment	1900	414	0.416342	30100
0	Burco	Burco	Burco	The Platinum	2010	Belgium	Offices	Refurbishment		n/a	0.340686	#VALUE!
0	Burohaus Schwabenhof Gbr	Burohaus Schwabenhof Gbr	Burohaus Schwabenhof Gbr	Office building Schwabenhof	2011	DE	Offices	New		763	0.358739	29772.3
0	C&SO Medical Properties LTD.	C&SO Medical Properties LTD.	C&SO Medical Properties LTD.	American Heart Institute	2010	Cyprus	Healthcare	New		13400	0.544	#VALUE!
0	Cacém Polis - Sociedade de Desenvolvimento do Programa Polis no Cacém	Cacém Polis - Sociedade de Desenvolvimento do Programa Polis 0 Cacém	Cacém Polis - Sociedade de Desenvolvimento do Programa Polis 0 Cacém	Jardin de Infância Popular de Cacém	2006-2009	Portugal	education	new	2006	800	0.5	80000
0	Camara Municipal de Lisboa	Camara Municipal de Lisboa	Camara Municipal de Lisboa	Restelo	2006-2009	Portugal	leisure	new	2005	1838	0.590148	233879
0	Camara Municipal de Lisboa	Camara Municipal de Lisboa	Camara Municipal de Lisboa	Alvito	2006-2009	Portugal	leisure	new	2006	2154	0.579442	239449
0	Camara Municipal de Lisboa	Camara Municipal de Lisboa	Camara Municipal de Lisboa	Vale Fundao	2006-2009	Portugal	leisure	new	2005	2054	0.546999	518009
0	Camara Municipal de Lisboa	Camara Municipal de Lisboa	Camara Municipal de Lisboa	Piscina Municipal de Santa Maria dos Olivais(oriente)	2006-2009	Portugal	leisure	new	2005	1955	0.55	516311
0	Camara Municipal de Lisboa	Camara Municipal de Lisboa	Camara Municipal de Lisboa	Sete Rios	2006-2009	Portugal	leisure	new	2006	2706	0.58	239593
0	Capital Ship Management Corp.	Capital Ship Management Corp.	Capital Ship Management Corp.	Building in 3 Iassonos St., 185 37 Piraneus	2010	Greece	Offices	Refurbishment		2895	0.249986	125990
0	cd projektentwicklung GmbH & Co. KG	cd projektentwicklung GmbH & Co. KG	cd projektentwicklung GmbH & Co. KG	Medical Centre	2012	DE	Healthcare & Social Work	New	2012	704.9	0.27	32209
0	Centrovox Kabelvertriebs-Gesellschaft m.b.H.	Centrovox Kabelvertriebs-Gesellschaft m.b.H.	Centrovox Kabelvertriebs-Gesellschaft m.b.H.	Office Building Centrovox	2012	AT	Offices	New	2010	1032.66	0.54	26479.9
0	Chalmersfastigheter AB	Chalmersfastigheter AB	Chalmersfastigheter AB	Vasa Hus 5.	2006-2009	Sweden	office	refurbishment	1900	1274	0.34375	56056
0	Chalmersfastigheter AB	Chalmersfastigheter AB	Chalmersfastigheter AB	Kuggen	2006-2009	Sweden	office	new	2010	5177	0.27	139779
0	Chalmersfastigheter AB	Chalmersfastigheter AB	Chalmersfastigheter AB	Najaden N5	2010	Sweden	Education	Refurbishment		n/a	0.25	#VALUE!
0	Chalmersfastigheter AB	Chalmersfastigheter AB	Chalmersfastigheter AB	Tessin N1	2010	Sweden	Education	Refurbishment		n/a	0.33	#VALUE!
0	Chalmersfastigheter AB	Chalmersfastigheter AB	Chalmersfastigheter AB	Vasa Hus 15	2010	Sweden	Offices	Refurbishment		5930	0.290076	225340
0	Chalmersfastigheter AB	Chalmersfastigheter AB	Chalmersfastigheter AB	Vasa Hus 7	2010	Sweden	Education	Refurbishment		n/a	0.525926	#VALUE!
0	City of Erlangen	City of Erlangen	City of Erlangen	Kinderhaus Eltersdorf	2006-2009	Germany	education	new	2009	817	0.551703	72794.7
0	City of Labin	City of labin	City of labin	buildings in Kature area	2006-2009	Croatia	other	new		5070	0.647092	230736
0	City of Ludwigshafen	City of Ludwigshafen	City of Ludwigshafen	Wilhelm-Hack-Museum	2010	Germany	Sport and leisure	Refurbishment		6911	0.66466	1.60266e+06
0	City of Regensburg	City of Regensburg	City of Regensburg	Goethe Gymnasium	2006-2009	Germany	education	refurbishment	1912	6830	0.665936	1244426
0	City of Sonthofen	City of Sonthofen	City of Sonthofen	Gymnasium Sonthofen	2010	Germany	Education	Refurbishment		8157	0.59942	1.68687e+06
0	City of Wertheim	City of Wertheim	City of Wertheim	Comenius Realschule	2006-2009	Germany	education	refurbishment	1973	7530	0.3875	280116
0	CKG Betlehem	CKG Betlehem	CKG Betlehem	CKG Bethlem	2010	Belgium	Healthcare	Under construction		1150	0.386503	72450
0	Club Natació Sabadell	Club Natació Sabadell	Club Natació Sabadell	Can Llong	2006-2009	Spain	leisure	new	2010	18976	0.54	7129431
0	Commerzbank AG	Commerzbank AG	Commerzbank AG	Silvertower	2010	Germany	Offices	Refurbishment		76599	0.389503	10800459
0	COMPACTHABIT	COMPACTHABIT	COMPACTHABIT	Residence Hall in Campus Montilivi II, Girona Univeristy.	2010	Spain	Education	New		3500	0.67911	694050
0	Companhia Carris de Ferro de Lisboa s.a.	Companhia Carris de Ferro de Lisboa s.a.	Companhia Carris de Ferro de Lisboa s.a.	Edificio a do complexo de Miraflores	2006-2009	Portugal	office	refurbishment	1979	2038	0.75	137200
0	Comune di Cologno Monzese	Comune di Cologno Monzese	Comune di Cologno Monzese	Polo Territoriale per la prima infanzia di Cologno Monzese	2010	Italy	Education	New		673	0.886188	51040.3
0	Comune di Faenza (Ra)	Comune di Faenza(Ra)	Comune di Faenza(Ra)	Tolosano school	2006-2009	Italy	education	refurbishment	1950	n/a	0.428112	160542
0	Consejería de empleo y mujer de la comunidad de Madrid	Consejería de empleo y mujer de la comunidad de Madrid	Consejería de empleo y mujer de la comunidad de Madrid	Office building	2006-2009	Spain	office	refurbishment	n/a	6000	0.264802	523765
0	Constructora D'Aro	Constructora D'Aro	Constructora D'Aro	Residence Hall ETSAV Campus	2011	ES	Education	New		2860	0.706063	602153
0	Coperfil Inmobiliaria	Coperfil Inmobiliaria	Coperfil Inmobiliaria	Logispark Meco	2006-2009	Spain	office	new	2008	33795	0.5	1896166
0	Corem Property Group AB	Corem Property Group AB	Corem Property Group AB	Lastkajen 3	2011	SE	Manufacturing Industry	Refurbishment		11600	0.5	708760
0	Cornelsen Verlag GmbH & Co. KG/Verlagsgebäude	Cornelsen Verlag GmbH & Co. KG/Verlagsgebäude	Cornelsen Verlag GmbH & Co. KG/Verlagsgebäude	Publishing house CORNELSEN	2006-2009	Germany	office	new	2004	7500	0.502994	640000
0	Corpus Sireo Asset Management GmbH	Corpus Sireo Asset Management GmbH	Corpus Sireo Asset Management GmbH	Büro- und Technikkomplex, Bauerbergweg 23-25, 22111 Hamburg	2006-2009	Germany	office	refurbishment	1969	36493	0.475	1.77356e+06
0	Corpus Sireo Asset Management GmbH	Corpus Sireo Asset Management GmbH	Corpus Sireo Asset Management GmbH	DTAG Büro- und Technikgebäude, Budapester Straße 18, Hamburg	2006-2009	Germany	office	refurbishment	1974	28206	0.586957	3.76973e+06
0	COSMOTE Mobile Telecommunications SA	COSMOTE Mobile Telecommunications SA	COSMOTE Mobile Telecommunications SA	Head quarters and operation center	2006-2009	Greece	office	refurbishment	n/a	17120	n/a	357400
0	Cougar Investments Polska Sp. z o.o. (Raben Group)	Cougar Investments Polska Sp. z o.o. (Raben Group)	Cougar Investments Polska Sp. z o.o. (Raben Group)	Tulip House - Raben Group Headquarter Building	2012	PL	Offices	New	2012	4819	0.33	409133
0	CRI filial till Commerz Real Investmentgesellschaft mbH	CRI filial till Commerz Real Investmentgesellschaft mbH	CRI filial till Commerz Real Investmentgesellschaft mbH	Danderyd Djursholm 2:438, byggnad 1(SE)	2012	SE	Wholesale & Retail	New	2010	12146	0.4	583008
0	Crowne Plaza Copenhagen Towers	Crowne Plaza Copenhagen Towers	Crowne Plaza Copenhagen Towers	Copenhagen Towers, building 409	2010	Poland	Offices	New		11116	0.35	425743
0	D.A.S. Österreichische Allgemeine Rechtsschutz-Versicherungs-AG	D.A.S. Österreichische Allgemeine Rechtsschutz-Versicherungs-AG	D.A.S. Österreichische Allgemeine Rechtsschutz-Versicherungs-AG	D.A.S. Office building, Vienna	2012	AT	Offices	Refurbishment	1970	2135	0.57	223663
0	DAGON AB	Dagon AB	Dagon AB	Flygfyren 3	2012	SE	Offices	Refurbishment	1990	5147	0.33	317570
0	Daimler AG	Daimler AG	Daimler AG	B30 Produktionshalle	2010	Germany	Industry	Refurbishment		4601	0.387405	560402
0	Daimler AG	Daimler AG	Daimler AG	B35 Office Bulding	2010	Germany	Offices	Refurbishment		1427	0.40725	177947
0	Daimler AG	Daimler AG	Daimler AG	Haus Lämmerbuckel	2012	DE	Hotel & Accomodation	Refurbishment	1945	12115	0.27	848050
0	Daimler AG (HU)	Daimler AG (HU)	Daimler AG (HU)	Admin Building	2011	Hungary	Offices	New		13115	0.317302	589257
0	DBW Walther GmbH & Co. KG	DBW Walther GmbH & Co. KG	DBW Walther GmbH & Co. KG	Bürogebäude Münster N 20	2011	DE	Offices	Refurbishment		2591	0.398524	279828
0	DC Commercial GmbH & Co. KG	DC Commercial GmbH & Co. KG	DC Commercial GmbH & Co. KG	Friedrich strasse 19	2010	Germany	Offices	New		2500	0.262375	202750
0	became Union Investment Institutional Property GmbH !!!	Union Investment Institutional Property GmbH	Union Investment Institutional Property GmbH	Bürohochhaus Hahnstraße	2006-2009	Germany	office	refurbishment	1974	20177	0.56	5.68588e+06
0	DEKA Immobilien Invest GmbH	DEKA Immobilien Invest GmbH	DEKA Immobilien Invest GmbH	GAP 15	2010	Germany	Offices	New		66061	0.267492	3.29843e+06
0	DEKA Immobilien Invest GmbH	DEKA Immobilien Invest GmbH	DEKA Immobilien Invest GmbH	Gerngross City Center Wien (Austria)	2010	Germany	Commercial centre	Refurbishment		45701	0.249924	1.49625e+06
0	Deloitte & Touche Düsseldorf	Deloitte and Touche	Deloitte and Touche	Spherion	2006-2009	Germany	office	new	2003	22838	0.365	1.24972e+06
0	Derag Hotels	Derag Hotels	Derag Hotels	Derag Living Hotel Campo dei Fiori	2011	DE	Hotel & Restaurant	Refurbishment		1399.8	0.88	307956
0	Det Norske Veritas Poland Real Estate Sp zoo	Det Notske Veritas Poland Real Estate Sp zoo	Det Notske Veritas Poland Real Estate Sp zoo	DNV Building	2010	Poland	Offices	New		9249	0.289062	684426
0	Deutsche Lufthansa AG	Deutsche Lufthansa AG	Deutsche Lufthansa AG	Lufthansa Aviation Center	2006-2009	Germany	office	new	2006	50600	0.59	5262400
0	Dickenbrok B+B GmbH & Co KG	Dickenbrok B+B GmbH & Co KG	Dickenbrok B+B GmbH & Co KG	HF, M. 82 Office and Retail Building	2011	DE	Offices	New		2059.8	0.255964	73370.1
0		Diligentia AB	Diligentia AB	Dykaren 17 (Gyllen)	2006-2009	Sweden	office	refurbishment	1968	7100	0.380342	631900
0		Diligentia AB	Diligentia AB	Dykaren 17 (Gyllen)	2010	Sweden	Retail	Refurbished		7100	0.38	631900
0	Diligentia AB	Diligentia AB	Diligentia AB	Postiljonen 6 (1-590593)	2012	SE	Wholesale & Retail	Refurbishment	1961	41140	0.27	2221560
0	Diös Fastigheter AB	Diös Fastigheter AB	Diös Fastigheter AB	Mörviken 2:102	2010	Sweden	Others	Refurbishment		n/a	0.37	#VALUE!
0	Diös Fastigheter AB	Diös Fastigheter AB	Diös Fastigheter AB	Stigbygeln 2	2010	Sweden	Offices	Refurbishment		n/a	0.31	#VALUE!
0	Diös Fastigheter AB	Diös Fastigheter AB	Diös Fastigheter AB	Tyr Valhall 10	2010	Sweden	Offices	Refurbishment		n/a	0.32	#VALUE!
0	Diös Fastigheter AB	Diös Fastigheter AB	Diös Fastigheter AB	Penningen 9	2012	SE	Offices	Refurbishment	1968	6848	0.26	294464
0	Dm-drogerie markt GmbH & Co. KG	dm-drogerie markt GmbH & Co.KG	dm-drogerie markt GmbH & Co.KG	Drogeriefachmarkt	2013	DE	Wholesale & Retail	New Building	2010	945.4	54.1	122409
0	Dolomiti Real Slovakia, k.s.	Dolomiti Real Slovakia, k.s	Dolomiti Real Slovakia, k.s	Bratislava Logistic Park - Hall C	2013	SK	Manufacturing Industry	New Building	2010	39192	45.7	7720824
0	Domagk Gewerbepark GmbH	Domagk Gewerbepark GmbH	Domagk Gewerbepark GmbH	NUOffice	2013	DE	Office	New Building	2010	10067	70.3	79645
0	Dr.- Ing. W. Götzelmann & Partner GmbH	Dr.- Ing. W. Götzelmann & Partner GmbH	Dr.- Ing. W. Götzelmann & Partner GmbH	Neubau Niederlassung Balingen	2011	DE	Offices	New		196	0.489224	4449.2
0	Düsseldorfer Hypothekenbank AG	Düsseldorfer Hypothekenbank AG	Düsseldorfer Hypothekenbank AG	Building in Berliner Allee 43 Düsseldorf	2006-2009	Germany	office	new	2008	4700	0.44898	102609
0	Dustmann & Co.KG	Dustmann & Co.KG	Dustmann & Co.KG	Dula Hauptverwaltung und Kaufhaus Dustmann	2013					8366	31	645806
0	DVG mbH & Co Objeckt City Haus I KG	DVG mbH & Co Objeckt City Haus I KG	DVG mbH & Co Objeckt City Haus I KG	Cityhaus 1	2010	Germany	Offices	Refurbishment		33691	0.40501	6536054
0		Echo Investment Property Management	Echo Investment Property Management	Oxygen	2012	PL	Offices	New	2005	19834	0.27	2860477
0	Echo Investment S.A.	Echo Investment S.A.	Echo Investment S.A.	Park Postępu Building A	2010	Poland	Offices	Under construction		15567	0.390912	2.28991e+06
0	Echo Investment S.A.	Echo Investment S.A.	Echo Investment S.A.	Park Postępu Building B	2010	Poland	Offices	Under construction		13908	0.40327	2058384
0	Echo Investment S.A.	Echo Investment S.A.	Echo Investment S.A.	Park Postępu Building C	2010	Poland	Offices	Under construction		15991	0.431895	2.64171e+06
0	Echo Investment S.A.	Echo Investment S.A.	Echo Investment S.A.	Park Postepu D	2011	PL	Offices	New		8316	0.437859	1.45613e+06
0	EcoPuur cvba	EcoPuur cvba	EcoPuur cvba	EcoPuur kantoren en magazijn	2010	Belgium	Offices	Under construction		n/a	0.5	#VALUE!
0	EcoPuur cvba	EcoPuur cvba	EcoPuur cvba	Kantoren en Magazijn	2010	BE	Offices	New		560	50	61600
0	EDEKA Handelsgesellschaft Südwest mbH	EDEKA Handelsgesellschaft Südwest mbH	EDEKA Handelsgesellschaft Südwest mbH	EDEKA Lebensmittelmarkt Oberursel	2012	DE	Wholesale & Retail	New	2010	2434.2	0.38	174397
0	EDEKA Handelsgesellschaft Südwest mbH	EDEKA Handelsgesellschaft Südwest mbH	EDEKA Handelsgesellschaft Südwest mbH	EDEKA Lebensmittelmarkt Wolfach	2012	DE	Wholesale & Retail	New	2010	2034.9	0.42	168168
0	EDEKA Handelsgesellschaft Südwest mbH	EDEKA Handelsgesellschaft Südwest mbH	EDEKA Handelsgesellschaft Südwest mbH	Einkaufszentrum Villingen	2012	DE	Wholesale & Retail	New	2005	8791	0.37	606407
0	EDEKA Handelsgesellschaft Südwest mbH	EDEKA Handelsgesellschaft Südwest mbH	EDEKA Handelsgesellschaft Südwest mbH	Lebensmittelmarkt Bodman-Ludwigshafen	2012	DE	Wholesale & Retail	New	2010	1635	0.32	95688
0	EDEKA Handelsgesellschaft Südwest mbH	EDEKA Handelsgesellschaft Südwest mbH	EDEKA Handelsgesellschaft Südwest mbH	Lebensmittelmarkt Brackenheim	2012	DE	Wholesale & Retail	New	2010	2388.2	0.32	230248
0	EDEKA Handelsgesellschaft Südwest mbH	EDEKA Handelsgesellschaft Südwest mbH	EDEKA Handelsgesellschaft Südwest mbH	Lebensmittelmarkt Ditzingen	2012	DE	Wholesale & Retail	New	2010	4284.4	0.26	300702
0	EDEKA Handelsgesellschaft Südwest mbH	EDEKA Handelsgesellschaft Südwest mbH	EDEKA Handelsgesellschaft Südwest mbH	Lebensmittelmarkt Erbach	2012	DE	Wholesale & Retail	New	2010	2606.5	0.28	108684
0	EDEKA Handelsgesellschaft Südwest mbH	EDEKA Handelsgesellschaft Südwest mbH	EDEKA Handelsgesellschaft Südwest mbH	Lebensmittelmarkt Eschach	2012	DE	Wholesale & Retail	New	2010	1874	0.36	106911
0	EDEKA Handelsgesellschaft Südwest mbH	EDEKA Handelsgesellschaft Südwest mbH	EDEKA Handelsgesellschaft Südwest mbH	Lebensmittelmarkt Flonheim	2012	DE	Wholesale & Retail	New	2010	1713.6	0.33	93866
0	EDEKA Handelsgesellschaft Südwest mbH	EDEKA Handelsgesellschaft Südwest mbH	EDEKA Handelsgesellschaft Südwest mbH	Lebensmittelmarkt Freiburg	2012	DE	Wholesale & Retail	New	2010	4063	0.32	158945
0	EDEKA Handelsgesellschaft Südwest mbH	EDEKA Handelsgesellschaft Südwest mbH	EDEKA Handelsgesellschaft Südwest mbH	Lebensmittelmarkt Geisenheim	2012	DE	Wholesale & Retail	New	2010	1832	0.3	87022
0	EDEKA Handelsgesellschaft Südwest mbH	EDEKA Handelsgesellschaft Südwest mbH	EDEKA Handelsgesellschaft Südwest mbH	Lebensmittelmarkt Hassloch	2012	DE	Wholesale & Retail	New	2010	2095	0.42	138731
0	EDEKA Handelsgesellschaft Südwest mbH	EDEKA Handelsgesellschaft Südwest mbH	EDEKA Handelsgesellschaft Südwest mbH	Lebensmittelmarkt Hirschberg	2012	DE	Wholesale & Retail	New	2010	1405	0.31	54668
0	EDEKA Handelsgesellschaft Südwest mbH	EDEKA Handelsgesellschaft Südwest mbH	EDEKA Handelsgesellschaft Südwest mbH	Lebensmittelmarkt Murg	2012	DE	Wholesale & Retail	New	2010	1626.6	0.31	163413
0	EDEKA Handelsgesellschaft Südwest mbH	EDEKA Handelsgesellschaft Südwest mbH	EDEKA Handelsgesellschaft Südwest mbH	Lebensmittelmarkt Oberkochen	2012	DE	Wholesale & Retail	New	2010	2028	0.37	121758
0	EDEKA Handelsgesellschaft Südwest mbH	EDEKA Handelsgesellschaft Südwest mbH	EDEKA Handelsgesellschaft Südwest mbH	Lebensmittelmarkt Oedheim	2012	DE	Wholesale & Retail	New	2010	1606.6	0.4	95519
0	EDEKA Handelsgesellschaft Südwest mbH	EDEKA Handelsgesellschaft Südwest mbH	EDEKA Handelsgesellschaft Südwest mbH	Lebensmittelmarkt Ostrach	2012	DE	Wholesale & Retail	New	2010	1768.1	0.29	90320
0	EDEKA Handelsgesellschaft Südwest mbH	EDEKA Handelsgesellschaft Südwest mbH	EDEKA Handelsgesellschaft Südwest mbH	Lebensmittelmarkt St. Blasien	2012	DE	Wholesale & Retail	New	2010	2066.3	0.29	79421
0	EDEKA Handelsgesellschaft Südwest mbH	EDEKA Handelsgesellschaft Südwest mbH	EDEKA Handelsgesellschaft Südwest mbH	Lebensmittelmarkt Willstätt	2012	DE	Wholesale & Retail	New	2010	2132	0.35	116594
0	EDEKA Handelsgesellschaft Südwest mbH	EDEKA Handelsgesellschaft Südwest mbH	EDEKA Handelsgesellschaft Südwest mbH	EDEKA Lebensmittelmarkt Backnang	2013	DE
0	EDEKA Handelsgesellschaft Südwest mbH	EDEKA Handelsgesellschaft Südwest mbH	EDEKA Handelsgesellschaft Südwest mbH	EDEKA Lebensmittelmarkt Billigheim Ingenheim	2013	DE	Wholesale & Retail	New Building	2010	1994	34.4	134704
0	EDEKA Handelsgesellschaft Südwest mbH	EDEKA Handelsgesellschaft Südwest mbH	EDEKA Handelsgesellschaft Südwest mbH	EDEKA Lebensmittelmarkt Bermattingen	2013	DE	Wholesale & Retail	New Building	2010	1056.3	27.1	48008
0	EDEKA Handelsgesellschaft Südwest mbH	EDEKA Handelsgesellschaft Südwest mbH	EDEKA Handelsgesellschaft Südwest mbH	EDEKA Lebensmittelmarkt Ellwangen	2013	DE
0	EDEKA Handelsgesellschaft Südwest mbH	EDEKA Handelsgesellschaft Südwest mbH	EDEKA Handelsgesellschaft Südwest mbH	EDEKA Lebensmittelmarkt Dettenhausen	2013	DE
0	EDEKA Handelsgesellschaft Südwest mbH	EDEKA Handelsgesellschaft Südwest mbH	EDEKA Handelsgesellschaft Südwest mbH	EDEKA Lebensmittelmarkt Löchgau	2013	DE	Wholesale & Retail	New Building	2010	1593.4	38.2	120920
0	EDEKA Handelsgesellschaft Südwest mbH	EDEKA Handelsgesellschaft Südwest mbH	EDEKA Handelsgesellschaft Südwest mbH	EDEKA Lebensmittelmarkt Nohfelden-Türkismüle	2013	DE	Wholesale & Retail	New Building	2010	1994	33.4	128573
0	EDEKA Handelsgesellschaft Südwest mbH	EDEKA Handelsgesellschaft Südwest mbH	EDEKA Handelsgesellschaft Südwest mbH	EDEKA Lebensmittelmarkt Oftersheim	2013	DE	Wholesale & Retail	New Building	2010	2120.5	32.3	122984
0	EDEKA Handelsgesellschaft Südwest mbH	EDEKA Handelsgesellschaft Südwest mbH	EDEKA Handelsgesellschaft Südwest mbH	EDEKA Lebensmittelmarkt Rastatt-Rheinau	2013	DE	Wholesale & Retail
0	EDEKA Handelsgesellschaft Südwest mbH	EDEKA Handelsgesellschaft Südwest mbH	EDEKA Handelsgesellschaft Südwest mbH	EDEKA Lebensmittelmarkt Sasbach am Kaiserstuhl	2013	DE	Wholesale & Retail	Refurbishment	1990	1700	34.6	554170
0	EDEKA Handelsgesellschaft Südwest mbH	EDEKA Handelsgesellschaft Südwest mbH	EDEKA Handelsgesellschaft Südwest mbH	EDEKA Lebensmittelmarkt Schönau	2013	DE	Wholesale & Retail	New Building	2010	1616.9	36.6	112579
0	EDEKA Handelsgesellschaft Südwest mbH	EDEKA Handelsgesellschaft Südwest mbH	EDEKA Handelsgesellschaft Südwest mbH	EDEKA Lebensmittelmarkt Staufen im Breisgau	2013	DE	Wholesale & Retail	New Building	2010	1951	34.6	146888
0	Eigenbetrieb Stadtentwässerung Mannheim	Eigenbetrieb Stadtentwässerung Mannheim	Eigenbetrieb Stadtentwässerung Mannheim	EBS Eigenbetrieb Stadtentwässerung Mannheim	2012	DE	Offices	New	2010	2149.8	0.33	176555
0	Eigentums-Wohnbau GmbH & Co.	Eigentums-Wohnbau GmbH & Co.	Eigentums-Wohnbau GmbH & Co.	Office building 3848	2012	DE	Offices	New	2010	10747.9	0.29	310614
0	EjendomsInvest Invest	EjendomsInvest Oy Ab	EjendomsInvest Oy Ab	Hyvinkää Home Center	2006-2009	Finland	retail	new	2007	13809	0.446494	1670889
0	Eklandia Fastighets AB	Eklandia Fastighets AB	Eklandia Fastighets AB	Tuve 87:1	2011	SE	Offices	Refurbishment		0	0.274648	0
0	Eklandia Fastighets AB	Eklandia Fastighets AB	Eklandia Fastighets AB	Tingstadsvassen 26:5	2010	Sweden	Offices	Refurbishment		n/a	0.261194	#VALUE!
0	Energiepark Hirschaid	Energiepark Hirschaid	Energiepark Hirschaid	Energiepark Hirschaid	2013	DE	Office	Refurbishment	1970-1979	2822	55.4	749484
0	HEP Distribution system operator Elektra Koprivnica	HEP Distribution system operator Elektra Koprivnica	HEP Distribution system operator Elektra Koprivnica	Office building in Koprivnica	2006-2009	Croatia	office	refurbishment	1968	1234	0.640909	173994
0	ENERGOSISTEMI d.o.o.	ENERGOSISTEMI d.o.o.	ENERGOSISTEMI d.o.o.	Office building - EE info corner	2006-2009	Croatia	office	refurbishment	1961	3672	0.864738	1.82267e+06
0	Entwicklungsgesellschaft Ruhr-Bochum mbH	Entwicklungsgesellschaft Ruhr-Bochum mbH	Entwicklungsgesellschaft Ruhr-Bochum mbH	Neues Gymnasium Bochum	2012	DE	Education	new	2010	12013	0	448920
0	EREC	EREC	EREC	Renewable energy house	2006-2009	Belgium	n/a	refurbishment	n/a	n/a	n/a	n/a
0	European Central Bank	European Central Bank	European Central Bank	New ECB Premises	2010	Germany	Offices	Under construction		146000	0.291644	9.5192e+06
0	Evangelische Kirche Stadl Paura	Evangelische Kirche Stadl Paura	Evangelische Kirche Stadl Paura	Evangelische Kirche	2006-2009	Austria	other	refurbishment	1974	n/a	0.535	4600
0	Explorer Hotel Entwicklungs GmbH	Explorer Hotel Entwicklungs GmbH	Explorer Hotel Entwicklungs GmbH	Explorer Hotel - Fischen im Allgäu	2011	DE	Hotel & Restaurant	New		3020	0.43437	297319
0	Fabege AB	Fabege AB	Fabege AB	Paronet 8	2006-2009	Sweden	office	refurbishment	n/a	28048	0.486111	n/a
0	Fabege AB	Fabege AB	Fabege AB	Fräsaren 10	2011	SE	Offices	Refurbishment		0	0.446983	0
0	Fabege AB	Fabege AB	Fabege AB	Uarda 5	2011	SE	Offices	New		48734	0.642202	3411380
0	Fabege AB	Fabege AB	Fabege AB	Klamparen 10	2012	SE	Offices	Refurbishment	1986	25997	0.43	1221859
0	Fabege AB	Fabege AB	Fabege AB	Hägern Mindre 7	2013	SE	Office	Refurbishment	1970-1979	14555	51	1746600
0	Fastighets AB Briggen	Fastighets AB Briggen	Fastighets AB Briggen	Råbyholm 5, LUN 4-5	2011	SE	na	Refurbishment		2859	0.390926	179831
0	Fastighets AB Briggen	Fastighets AB Briggen	Fastighets AB Briggen	Reuterdahl 11	2011	SE	Offices	Refurbishment		0	0.296703	0
0	Fastighets AB Briggen	Fastighets AB Briggen	Fastighets AB Briggen	Fullriggaren 4	2012	SE	Offices	New	2010	6350	0.44	321310
0	Fastighets AB Briggen	Fastighets AB Briggen	Fastighets AB Briggen	Gustav Adolf 13	2012	SE	Offices	Refurbishment	1973	10703	0.26	524447
0	Fastighets AB Briggen	Fastighets AB Briggen	Fastighets AB Briggen	Hälsingland 19	2012	SE	Offices	Refurbishment	1929	8226	0.32	670995
0	Fastighets AB Briggen	Fastighets AB Briggen	Fastighets AB Briggen	Mimer 12	2012	SE	Sports & Leisure	Refurbishment	1961	2787	0.25	189934
0	Fastighets AB Briggen	Fastighets AB Briggen	Fastighets AB Briggen	Topasen 1	2012	SE	Manufacturing & Industry	Refurbishment	1993	8735	0.31	1118080
0	Fastighets AB Briggen	Fastighets AB Briggen	Fastighets AB Briggen	Kvartsen 2	2013	SE	Office	New Building	2010	2479	29.5	67207
0	Fastighets AB Brostaden	Fastighets AB Brostaden	Fastighets AB Brostaden	Kv. Vallonsmidet 8	2006-2009	Sweden	commercial center	refurbishment	n/a	22920	0.676294	1241000
0	Fastighets AB Brostaden	Fastighets AB Brostaden	Fastighets AB Brostaden	Fredsfors 14	2010	SE	Offices	Refurbishment		15105	37.5	1132875
0	Fastighets AB Brostaden	Fastighets AB Brostaden	Fastighets AB Brostaden	Getholmen 1	2010	SE	Offices	Refurbishment		8460	52.9412	761400
0	Fastighets AB Brostaden	Fastighets AB Brostaden	Fastighets AB Brostaden	Roserbergs chocolate warehouse	2010	SE	Manufacturing & Industry	Refurbishment		10000	25	#VALUE!
0	Fastighets AB Brostaden	Fastighets AB Brostaden	Fastighets AB Brostaden	Svenska Bil ( Smista Allé)	2010	Sweden	Others	New		11000	0.524	#VALUE!
0	Fastighets AB Brostaden	Fastighets AB Brostaden	Fastighets AB Brostaden	Saltmossen 3	2013	SE	Manufacturing Industry	New Building	2010	5420	60	178860
0	Fastighets AB Corallen	Fastighets AB Corallen	Fastighets AB Corallen	Ödman 15	2010	Sweden	Offices	Refurbishment		n/a	0.36478	#VALUE!
0	Fastighets AB Fleminghörnet	Fastighets AB Fleminghörnet	Fastighets AB Fleminghörnet	Roddaren 58	2013	SE	Wholesale & Retail	Refurbishment	1974	14840	25.4	514479
0	Fastighets AB LE Lundberg	Fastighets AB LE Lundberg	Fastighets AB LE Lundberg	Jönköping Grundlagen 5	2011	SE	Offices	Refurbishment		6450	0.304	196080
0	Fastighets AB LE Lundberg	Fastighets AB LE Lundberg	Fastighets AB LE Lundberg	Göteborg 9:31 Stampen	2010	Sweden	Offices	Refurbishment		20000	0.25859	572000
0	Fastighets AB Navet	Fastighets AB Navet	Fastighets AB Navet	Lindholmspiren 3	2006-2009	Sweden	commercial center	new	2009	21604	0.314516	n/a
0	Fastighets AB Norrporten	Fastighets AB Norrporten	Fastighets AB Norrporten	Kv Järnvägsstationen 2	2010	Sweden	Offices	New		20000	0.330233	568000
0	Fastighets AB Norrporten	Fastighets AB Norrporten	Fastighets AB Norrporten	Kv Högkvarteret 2	2012	SE	Healthcare & Social Work	New	2007	13642	0.5	791236
0	Fastighets AB Yxkullen	Fastighets AB Yxkullen	Fastighets AB Yxkullen	Skjutsgossen 12	2013	SE	Office	Refurbishment	1960	34359	29.4	1590822
0	Fastighetsaktiebolaget Bangårdsposten	Fastighetsaktiebolaget Bangårdsposten	Fastighetsaktiebolaget Bangårdsposten	Stockholm Waterfront Congress Centre	2006-2009	Sweden	commercial center	new	2010	37313	0.594502	n/a
0		Fastighets AB Norrporten	Fastighets AB Norrporten	Kv Gunnar Gröpe 9	2011	SE	Offices	Refurbishment		0	0.276786	0
0	Fastighetsaktiebolaget Storbådan	Fastighetsaktiebolaget Storbådan	Fastighetsaktiebolaget Storbådan	Storbådan 5	2013	SE	Office	Refurbishment	1970-1979	13021	29.4	398429
0	FastPartner AB	FastPartner AB	FastPartner AB	Kv Krejaren 2	2010	Sweden	Retail	New		10371	0.507	#VALUE!
0	FEZ Berlin – Kinder-, Jugend- und Familienzentrum	FEZ Berlin – Kinder-, Jugend- und Familienzentrum	FEZ Berlin – Kinder-, Jugend- und Familienzentrum	FEZ Berlin – Kinder-, Jugend- und Familienzentrum	2006-2009	Germany	education	refurbishment	1979	19380	0.29	4448000
0	Finnboda Industrilokaler HB	Finnboda Industrilokaler HB	Finnboda Industrilokaler HB	Marketenteriet	2013	SE	Office	Refurbishment	1945	2324	34.1	137116
0	Flughafen Wien AG	Flughafen Wien AG	Flughafen Wien AG	Office Park 1	2010	Austria	Offices	New		31925	0.2629	#VALUE!
0	Flughafen Wien AG	Flughafen Wien AG	Flughafen Wien AG	Office Park 2	2010	Austria	Offices	New		23985	0.3552	#VALUE!
0	FN-Byen P/S	FN-Byen P/S	FN-Byen P/S	UN City Campus 1	2011	DK	Offices	New		42439	0.529977	2.15335e+06
0	Folksam	Folksam	Folksam	Tullgården 2	2006-2009	Sweden	office	refurbishment	1959	101974	0.323899	867975
0	Folksam	Folksam	Folksam	Manfred 7	2006-2009	Sweden	office	refurbishment	1974	n/a	0.468012	n/a
0	Folksam	Folksam	Folksam	Pilen 60	2013	SE	Hotel & Restaurant	Refurbishment	1980	7067	35	73000
0	Förde Sparkasse	Förde Sparkasse	Förde Sparkasse	Förde Sparkasse Riegelbau	2013	DE	Office	Refurbishment	1973	7810	37.4	499413
0	Foundation Hospital del Oriente de Asturias "Francisco Grande Covián"	Foundation Hospital del Oriente de Asturias "Francisco Grande Covián"	Foundation Hospital del Oriente de Asturias "Francisco Grande Covián"	Hospital del Oriente de Asturias	2006-2009	Spain	healthcare	refurbishment	1995	10500	0.314626	4.68961e+06
0		Frankonia Eurobau Projektentwicklung GmbH & Co. KG	Frankonia Eurobau Projektentwicklung GmbH & Co. KG	Friesenquartier Gebäude FQ 22 (Baufeld Süd 1 RU 1)	2006-2009	Germany	office	refurbishment	1966	9181	0.482277	886885
0	Frankonia Eurobau Projektentwicklung GmbH & Co. KG	Frankonia Eurobau Projektentwicklung GmbH & Co. KG	Frankonia Eurobau Projektentwicklung GmbH & Co. KG	Friesenquartier Building FQ 22	2010	Germany	Offices	Refurbishment		9181	0.482277	886885
0	Frankonia Eurobau Projektentwicklung GmbH & Co. KG	Frankonia Eurobau Projektentwicklung GmbH & Co. KG	Frankonia Eurobau Projektentwicklung GmbH & Co. KG	Sign Hafenoffice	2010	Germany	Offices	New		11839	0.420843	1.50119e+06
0	Fressnapf Immobilien- und Vermögensverwaltungs GmbH	Fressnapf Immobilien- und Vermögensverwaltungs GmbH	Fressnapf Immobilien- und Vermögensverwaltungs GmbH	FRESSNAPF Hohen Neuendorf	2011	DE	Wholesale & Retail	New		430	0.314853	24737.9
0	FS Immobilien Koblenz GmbH & Co. KG	FS Immobilien Koblenz GmbH Co. KG	FS Immobilien Koblenz GmbH Co. KG	FS128 - Dienstleistungszentrum	2013	DE	Office	New Building	2010	4559	36.2	260308
0	FUNDAÇÃO CALOUSTE DE GULBENKIAN	FUNDAÇÃO CALOUSTE DE GULBENKIAN	FUNDAÇÃO CALOUSTE DE GULBENKIAN	Edifício Sede e Museu buildings	2006-2009	Portugal	office	refurbishment	1969	67400	0.323864	3841800
0	Galären i Luleå AB	Galären i Luleå AB	Galären i Luleå AB	Ormen 1	2006-2009	Sweden	office	refurbishment	n/a	2249	0.289474	98956
0		Galären i Luleå AB	Galären i Luleå AB	Hägern 11	2011	SE	Offices	Refurbishment		0	0.4	0
0		Galären i Luleå AB	Galären i Luleå AB	Staget 13	2011	SE	Other	New		0	0.350016	0
0		Galären i Luleå AB	Galären i Luleå AB	Ormen 1	2010	Sweden	Offices	Refurbishment		n/a	0.43	#VALUE!
0		Galären i Luleå AB	Galären i Luleå AB	Vargen 2	2012	SE	Offices	Refurbishment	1929	1560	0.34	56160
0		Galären i Luleå AB	Galären i Luleå AB	Ödlan 10	2013	SE	Wholesale & Retail	New Building	2010	1474	46.4	95810
0		Galären i Luleå AB	Galären i Luleå AB	Räven 20	2013	SE	Office	Refurbishment	1960	7865	29.2	580437
0	Gamla Livförsäkrings AB SEB Trygg Liv	Gamla Livförsäkrings AB SEB Trygg Liv	Gamla Livförsäkrings AB SEB Trygg Liv	Kv.Siktet 5 hus 1	2010	Sweden	Offices	Refurbishment		15210	0.29	749853
0		Gamla Livförsäkrings AB SEB Trygg Liv	Gamla Livförsäkrings AB SEB Trygg Liv	Kv.Siktet 5 hus 2	2010	Sweden	Offices	Refurbishment		9714	0.33	519699
0		Gamla Livförsäkrings AB SEB Trygg Liv	Gamla Livförsäkrings AB SEB Trygg Liv	Humlegården 57	2012	SE	Offices	Refurbishment	1930	7883	0.34	616451
0		Gamla Livförsäkrings AB SEB Trygg Liv	Gamla Livförsäkrings AB SEB Trygg Liv	Kv Adlern Mindre 34	2012	SE	Offices	Refurbishment	1930	9665	0.28	525776
0		Gamla Livförsäkrings AB SEB Trygg Liv	Gamla Livförsäkrings AB SEB Trygg Liv	Kv. Siktet 5 hus 2	2006-2009	Sweden	office	refurbishment	1969	9714	0.328422	519699
0		Gamla Livförsäkrings AB SEB Trygg Liv	Gamla Livförsäkrings AB SEB Trygg Liv	Kv. Siktet 5 hus 1	2006-2009	Sweden	office	refurbishment	1969	15210	0.291543	749853
0	Gavlefastigheter AB	Gavlefastigheter AB	Gavlefastigheter AB	Sjömanskyrkan Nor 2:2	2013	SE	Leisure	Refurbishment	1891	2407	26.7	90743
0		Gavlefastigheter AB	Gavlefastigheter AB	Hedesunda Centralskola	2013	SE	Educational	Refurbishment	1958	3626	28.7	235328
0		Gavlefastigheter AB	Gavlefastigheter AB	Gävle Teater Norrtull 28:2	2013	SE	Cultural			6200	36.6	456940
0		Gavlefastigheter AB	Gavlefastigheter AB	Skogsmursskolan Sörby	2013	SE	Educational	Educational	1950	5220	27.2	232812
0		Gavlefastigheter AB	Gavlefastigheter AB	Stadshuset	2006-2009	Sweden	office	refurbishment	n/a	n/a	0.253906	n/a
0	GBG Manheimer Wohnungsbaugesellschaft	GBG Manheimer Wohnungsbaugesellschaft	GBG Manheimer Wohnungsbaugesellschaft	Strandbad Manheim	2010	Germany	Others	Under construction		472	0.304314	109882
0	Gebrüder Immler	Gebrüder Immler	Gebrüder Immler	Passive House office building in Wangen, Allgäu	2006-2009	Germany	office	new	2007	1089	0.620767	59895
0	Gebrüder Immler	Gebrüder Immler	Gebrüder Immler	discount store „Takko“ in Leutkirchen	2006-2009	Germany	retail	new	2007	1089	0.488713	47153.7
0	Gebrüder Plenter GbR	Gebrüder Plenter GbR	Gebrüder Plenter GbR	Gewerbebau - Büro und Lagerstätten in Münster	2010	Germany	Industry	New		1214	0.468579	80283
0	GEK S.A.	GEK S.A.	GEK S.A.	Office building	2006-2009	Greece	office	new	2007	10000	n/a	325000
0	Gemeinnützige Hertie-Stiftung	Gemeinnützige Hertie-Stiftung	Gemeinnützige Hertie-Stiftung	Burchard Hof	2012	DE	Offices	Refurbishment	1930	8007	0.4	674189
0	Generali Lebensversicherung AG	Generali Lebensversicherung AG	Generali Lebensversicherung AG	Theresienhöhe Süd	2012	DE	Offices	New	2005	13169.4	0.27	829672
0	GHELAMCO POLAND Sp. z o.o.	GHELAMCO POLAND Sp. z o.o.	GHELAMCO POLAND Sp. z o.o.	Mokotów NOVA	2012	PL	Offices	New	2010	46991	0.43	11505216
0	GHELAMCO POLAND Sp. z o.o.	GHELAMCO POLAND Sp. z o.o.	GHELAMCO POLAND Sp. z o.o.	Senator	2012	PL	Offices	New	2010	32777	0.4	5614612
0	GHELAMCO POLAND Sp. z o.o.	GHELAMCO POLAND Sp. z o.o.	GHELAMCO POLAND Sp. z o.o.	Marynarska 12	2013	PL	Office	New Building	2010	48775	31.6	4794583
0	GHELAMCO POLAND Sp. z o.o.	GHELAMCO POLAND Sp. z o.o.	GHELAMCO POLAND Sp. z o.o.	Lopuszanska Business Park	2013	PL	Office	New Building	2010	25927	31.6	2514919
0	Gina Tricot	Gina Tricot	Gina Tricot	Horngäddan 11	2010	Sweden	Offices	New		n/a	0.336134	#VALUE!
0	GlaxoSmithKline Laboratories	GlaxoSmithKline Laboratories	GlaxoSmithKline Laboratories	Headquarter Marly Le Roi	2011	FR	Other	Refurbishment		0	0	0
0	Globe Trade Centre S.A.	Globe Trade Centre S.A.	Globe Trade Centre S.A.	Francuska Office Centre Building A	2011	PL	Offices	New		11010	0.393216	1.50617e+06
0	Globe Trade Centre S.A.	Globe Trade Centre S.A.	Globe Trade Centre S.A.	Francuska Office Centre Building B	2011	PL	Offices	New		10423	0.4046	1.48528e+06
0	Globe Trade Centre S.A.	Globe Trade Centre S.A.	Globe Trade Centre S.A.	University Business Park Building A	2011	PL	Offices	New		18429	0.387033	2.51924e+06
0	Globe Trade Centre S.A.	Globe Trade Centre S.A.	Globe Trade Centre S.A.	University Business Park Building B	2011	PL	Offices	New		18768	0.392419	2.58435e+06
0	GMW Eigenbetrieb Gebäudemanagement	GMW Eigenbetrieb Gebäudemanagement	GMW Eigenbetrieb Gebäudemanagement	Grundschule Haarhausen	2006-2009	Germany	education	refurbishment	1971	1712	0.783505	260224
0	Gnilde AB	Gnilde AB	Gnilde AB	Likriktaren 3	2013	SE	Office	New Building	2010	5500	47.5
0	GOLBECK Public Partner GmbH	GOLBECK Public Partner GmbH	GOLBECK Public Partner GmbH	Behördenzentrum Heppenheim	2013	DE	Office	New Building	2010	10126	55.2	814986
0	Gold-Kraemer-Stiftung	Gold-Kraemer-Stiftung	Gold-Kraemer-Stiftung	Kindertagesstätte Hürth-Efferen	2011	DE	Education	New		1060	0.458541	43920
0	Gold-Kraemer-Stiftung	Gold-Kraemer-Stiftung	Gold-Kraemer-Stiftung	Kindertagesstätte Hürth-Hermühlheim	2011	DE	Education	New		1060	0.455882	43431
0	Greek Postal Savings Bank	Greek Postal Savings Bank	Greek Postal Savings Bank	Greek Postal Savings Bank	2006-2009	Greece	office	new	n/a	3500	0.312966	210000
0	Grundschulverband Marktbreit	Grundschulverband Marktbreit	Grundschulverband Marktbreit	Grundschule marktbreit	2010	Germany	Educational	Refurbishment		1966	0.81	672372
0	Grundstücksgemeinschaft Steindamm	Grundstücksgemeinschaft Steindamm	Grundstücksgemeinschaft Steindamm	Bürogebäude Steindamm 71	2012	DE	Offices	Refurbishment	1960	9845.2	0.36	826169
0	Gimnazija Bernardin Frankopan	Gimnazija Bernardin Frankopan	Gimnazija Bernardin Frankopan	Gymnasium Bernadin Frankopan	2006-2009	Croatia	education	refurbishment	1950	2570	0.31	96569
0	H.H. Holding GmbH	H.H. Holding GmbH	H.H. Holding GmbH	H.H. Holding Bönen	2011	DE	Offices	New		868	0.270107	40839.4
0	Halliburton-Tananger	Halliburton-Tananger	Halliburton-Tananger		2006-2009	Norway	office	refurbishment	n/a	900	0.25	70000
0	Halog Vermögensverwalfung Ruhr GmbH	Halog Vermögensverwalfung Ruhr GmbH	Halog Vermögensverwalfung Ruhr GmbH	HaLog Logistik Center	2010	Germany	Industry	New		16700	0.412513	1299260
0	Handelhof GmbH/ Stadtbau AG	Handelhof GmbH/ Stadtbau AG	Handelhof GmbH/ Stadtbau AG	Handelshof Leipzig	2011	DE	Hotel & Restaurant	Refurbishment		19987	0.478787	5.2216e+06
0	Hang Xing Machinery Manufacturing Company	Hang Xing Machinery Manufacturing Company	Hang Xing Machinery Manufacturing Company	Hang Xing Technology Center	2013	China	Office	New Building	2010	33500	26.1	1140836
0	Hantverkaregatan 32 Malmö AB	Hantverkaregatan 32 Malmö AB	Hantverkaregatan 32 Malmö AB	Tågarp 15:11	2012	SE	Wholesale & Retail	Refurbishment	1993	7530	0.32	168672
0	Hantverks-och Industrihus i Göteborg AB	Hantverks-och Industrihus i Göteborg AB	Hantverks-och Industrihus i Göteborg AB	Idrottshögskolan	2011	SE	Education	New		3609	0.443267	232492
0	Harder Kappa GmbH	Harder Kappa GmbH	Harder Kappa GmbH	Hegele Logistics Center	2011	DE	Manufacturing Industry	New		53781.7	0.336687	3.18549e+06
0	Harder Rho GmbH	Harder Rho GmbH	Harder Rho GmbH	Siemens Logistikpark (Zum Roetepfuhl,14974 Ludwigsfelde	2010	Germany	Industry	New		25761	0.282497	1.13091e+06
0	Harry Sjögren AB	Harry Sjögren AB	Harry Sjögren AB	Vallmon 6	2006-2009	Sweden	office	refurbishment	1965	8314	0.36	74826
0	Harry Sjögren AB	Harry Sjögren AB	Harry Sjögren AB	Ängsviolen 1	2006-2009	Sweden	office	refurbishment	1985	5600	0.283784	117600
0	Harry Sjögren AB	Harry Sjögren AB	Harry Sjögren AB	Stallet 3	2006-2009	Sweden	office	refurbishment	1990	3435	0.278351	92745
0	Harry Sjögren AB	Harry Sjögren AB	Harry Sjögren AB	Flaggan 1	2006-2009	Sweden	office	refurbishment	1959	2976	0.319239	22296
0	Harry Sjögren AB	Harry Sjögren AB	Harry Sjögren AB	Högsbo 38:9	2006-2009	Sweden	office	refurbishment	1984	983	0.295192	31412
0	Harry Sjögren AB	Harry Sjögren AB	Harry Sjögren AB	Skinntickan 1	2006-2009	Sweden	office	refurbishment	1989	5941	0.280433	36387
0	Harry Sjögren AB	Harry Sjögren AB	Harry Sjögren AB	Hede 3:131	2006-2009	Sweden	office	refurbishment	1991	1517	0.277315	36424
0	Harry Sjögren AB	Harry Sjögren AB	Harry Sjögren AB	Kungsbacka 4.47	2006-2009	Sweden	office	refurbishment	1980	2008	0.267211	38647
0	Harry Sjögren AB	Harry Sjögren AB	Harry Sjögren AB	Tusenskönan 2	2006-2009	Sweden	office	refurbishment	1960	1090	0.408438	41581
0	Harry Sjögren AB	Harry Sjögren AB	Harry Sjögren AB	Pottegården 4	2006-2009	Sweden	office	refurbishment	1991	5018	0.263172	45034
0	Harry Sjögren AB	Harry Sjögren AB	Harry Sjögren AB	Varla 2:388	2006-2009	Sweden	office	refurbishment	1987	2859	0.25307	47425
0	Harry Sjögren AB	Harry Sjögren AB	Harry Sjögren AB	Högsbo 28:3	2006-2009	Sweden	office	refurbishment	1968	4219	0.255954	47838
0	Harry Sjögren AB	Harry Sjögren AB	Harry Sjögren AB	Flaggan 1	2006-2009	Sweden	office	refurbishment	1959	n/a	0.271922	50152
0	Harry Sjögren AB	Harry Sjögren AB	Harry Sjögren AB	Varla 2:380	2006-2009	Sweden	office	refurbishment	1990	2509	0.293433	53573
0	Harry Sjögren AB	Harry Sjögren AB	Harry Sjögren AB	Syrgasen 8	2006-2009	Sweden	office	refurbishment	1980	3055	0.25848	54591
0	Harry Sjögren AB	Harry Sjögren AB	Harry Sjögren AB	Ängsviolen 1	2006-2009	Sweden	office	refurbishment	1985	n/a	0.267251	56978
0	Harry Sjögren AB	Harry Sjögren AB	Harry Sjögren AB	Anisen 3	2006-2009	Sweden	office	refurbishment	1999	6181	0.251368	59575
0	Harry Sjögren AB	Harry Sjögren AB	Harry Sjögren AB	Kobbegården 6:726	2006-2009	Sweden	office	refurbishment	1980	2573	0.256096	61461
0	Harry Sjögren AB	Harry Sjögren AB	Harry Sjögren AB	Högsbo 24:12	2006-2009	Sweden	office	refurbishment	1968	5873	0.267562	61976
0	Harry Sjögren AB	Harry Sjögren AB	Harry Sjögren AB	Anisen 3	2006-2009	Sweden	office	refurbishment	1999	n/a	0.252421	67487
0	Harry Sjögren AB	Harry Sjögren AB	Harry Sjögren AB	Riskullaverket 2	2006-2009	Sweden	office	refurbishment	1991	3237	0.261457	71830
0	Harry Sjögren AB	Harry Sjögren AB	Harry Sjögren AB	Vallmon 2	2006-2009	Sweden	office	refurbishment	1965	3402	0.325586	74382
0	Harry Sjögren AB	Harry Sjögren AB	Harry Sjögren AB	Generatorn 2	2006-2009	Sweden	office	refurbishment	1989	3102	0.280751	77162
0	Harry Sjögren AB	Harry Sjögren AB	Harry Sjögren AB	Kobbegården 6:724	2006-2009	Sweden	office	refurbishment	1979	6386	0.273813	79179
0	Harry Sjögren AB	Harry Sjögren AB	Harry Sjögren AB	Hede 3:127	2006-2009	Sweden	office	refurbishment	1991	4250	0.265235	81473
0	Harry Sjögren AB	Harry Sjögren AB	Harry Sjögren AB	Rud 51:21	2006-2009	Sweden	office	refurbishment	1979	3128	0.278928	82662
0	Harry Sjögren AB	Harry Sjögren AB	Harry Sjögren AB	Karossen 3	2006-2009	Sweden	office	refurbishment	1965	6477	0.261804	85645
0	Harry Sjögren AB	Harry Sjögren AB	Harry Sjögren AB	Kobbegården 6:180	2006-2009	Sweden	office	refurbishment	1980	2782	0.273972	87170
0	Harry Sjögren AB	Harry Sjögren AB	Harry Sjögren AB	Törnrosen 3	2006-2009	Sweden	office	refurbishment	n/a	n/a	0.286778	87998
0	Harry Sjögren AB	Harry Sjögren AB	Harry Sjögren AB	Skinntickan 1	2006-2009	Sweden	office	refurbishment	1989	n/a	0.276137	89106
0	Harry Sjögren AB	Harry Sjögren AB	Harry Sjögren AB	Högsbo 20:22	2006-2009	Sweden	office	refurbishment	1982	8393	0.258188	92026
0	Harry Sjögren AB	Harry Sjögren AB	Harry Sjögren AB	Högsbo 24:12	2006-2009	Sweden	office	refurbishment	1968	n/a	0.259997	92384
0	Harry Sjögren AB	Harry Sjögren AB	Harry Sjögren AB	Högsbo 20:22	2006-2009	Sweden	office	refurbishment	1982	8393	0.26763	96621
0	Harry Sjögren AB	Harry Sjögren AB	Harry Sjögren AB	Kobbegården 6:360	2006-2009	Sweden	office	refurbishment	1979	7567	0.256185	114064
0	Harry Sjögren AB	Harry Sjögren AB	Harry Sjögren AB	Vallmon 3	2006-2009	Sweden	office	refurbishment	1965	3246	0.374269	115723
0	Harry Sjögren AB	Harry Sjögren AB	Harry Sjögren AB	Högsbo 40:1	2006-2009	Sweden	office	refurbishment	1981	7000	0.269917	119051
0	Harry Sjögren AB	Harry Sjögren AB	Harry Sjögren AB	Vallmon 7	2006-2009	Sweden	office	refurbishment	1965	5050	0.428184	167959
0	Harry Sjögren AB	Harry Sjögren AB	Harry Sjögren AB	Berguven 1	2006-2009	Sweden	office	refurbishment	1964	7757	0.253128	174136
0	Harry Sjögren AB	Harry Sjögren AB	Harry Sjögren AB	Kobbegården 6:362	2006-2009	Sweden	office	refurbishment	1990	11463	0.261336	190200
0	Harry Sjögren AB	Harry Sjögren AB	Harry Sjögren AB	Högsbo 27:7	2006-2009	Sweden	office	refurbishment	1988	7933	0.261806	197509
0	Harry Sjögren AB	Harry Sjögren AB	Harry Sjögren AB	Tjärblomman 3	2006-2009	Sweden	office	refurbishment	1970	9380	0.349497	270302
0	Harry Sjögren AB	Harry Sjögren AB	Harry Sjögren AB	Hönekulla 1:571	2006-2009	Sweden	office	refurbishment	1987	4294	0.560737	402338
0	Harry Sjögren AB	Harry Sjögren AB	Harry Sjögren AB	Tulpanen 1	2006-2009	Sweden	office	refurbishment	1961	4766	0.567576	403660
0	Harry Sjögren AB	Harry Sjögren AB	Harry Sjögren AB	Gaslyktan 11	2006-2009	Sweden	office	refurbishment	1987	15000	0.291809	525171
0	Harry Sjögren AB	Harry Sjögren AB	Harry Sjögren AB	Konfektasken 15	2006-2009	Sweden	office	new	2009	778	0.32	24896
0	Harry Sjögren AB	Harry Sjögren AB	Harry Sjögren AB	Högsbo 36:9	2006-2009	Sweden	office	new	2009	1800	0.35	63000
0	Härryda Terminalen	Härryda Terminalen	Härryda Terminalen	Landvetter 3:286	2013	SE	Logistic & Storage	New Building	2011	31550	37	1167350
0	Havenbedrijf Gent agh	Havenbedrijf Gent agh	Havenbedrijf Gent agh	Passief kantoor	2006-2009	Belgium	office	new	2009	n/a	0.666667	n/a
0	HAVI Global Logistics GmbH	HAVI Global Logistics GmbH	HAVI Global Logistics GmbH	Headquarters in Duisburg	2006-2009	Germany	office	new	2000	4140	0.744438	454827
0	HDI Errichtung und Vermietung GmbH	HDI Errichtung und Vermietung GmbH	HDI Errichtung und Vermietung GmbH	Haus der Ingenieure	2010	Austria	Offices	New		2900	0.31	#VALUE!
0	Hemfosa Fastigheter AB	Hemfosa Fastigheter AB	Hemfosa Fastigheter AB	Gamlestaden 2:8	2011	SE	Offices	Refurbishment		20000	0.65621	2.05e+06
0		Hernandez Cabeza Hoteles SL	Hernandez Cabeza Hoteles SL	Hotel Oviedo	2006-2009	Spain	hotel	new	2008	2500	0.555583	452220
0	Hettich Holding GmbH & Co.	Hettich holding	Hettich holding	Neubau B 1; Ausstellungs- und Bürogebäude	2006-2009	Germany	office	new	2009	1485	0.730345	311200
0	Srednja škola Duga Resa	Srednja škola Duga Resa	Srednja škola Duga Resa	High school Duga Resa	2006-2009	Croatia	education	refurbishment	1950	2032	0.39	199397
0	Hochbaumamt der Stadt Frankfurt, Abt.	Hochbaumamt der Stadt Frankfurt, Abt.	Hochbaumamt der Stadt Frankfurt, Abt.	Primary school Frankfurt/Riedberg	2006-2009	Germany	education	new	2004	8765	0.748387	1004000
0	HOCHTIEF Development Austria GmbH	HOCHTIeF Developement Austria GmbH	HOCHTIeF Developement Austria GmbH	MARXIMUM Business park	2006-2009	Austria	office	new	2009	40000	0.666667	2080000
0	HOCHTIEF Projektentwicklung GmbH	HOCHTIEF Projektentwicklung GmbH	HOCHTIEF Projektentwicklung GmbH	SMARTHOUSE	2006-2009	Germany	office	new	2009	22833	0.531787	2.61666e+06
0	Hofer KG	Hofer KG	Hofer KG	Hofer Filiale St.Margarethen	2010	Austria	Commercial centre	New		1350	0.4703	#VALUE!
0	Hospital Virgen de Las Nieves. Servicio Andaluz de Salud	Hospital Virgen de Las Nieves. Servicio Andaluz de Salud	Hospital Virgen de Las Nieves. Servicio Andaluz de Salud	La Cartuja and Caleta	2006-2009	Spain	healthcare	refurbishment	n/a	n/a	0.2546	10408800
0	Hotel am Stadtpark Hilden	Hotel am Stadtpark Hilden	Hotel am Stadtpark Hilden	Hotel am Stadtpark Hilden	2006-2009	Germany	hotel	refurbishment	1900	6000	0.380855	1114000
0	Hotel ATLANTIS am Meer & Klinik Westfalen	Hotel ATLANTIS am Meer & Klinik Westfalen	Hotel ATLANTIS am Meer & Klinik Westfalen	Hotel ATLANTIS am Meer & Klinik Westfalen	2006-2009	Germany	hotel	refurbishment	1970	5500	0.302607	801000
0	Hotel JAKUE	Hotel JAKUE	Hotel JAKUE	Hotel Jakue	2006-2009	Spain	hotel	refurbishment	1989	1300	0.7695	872616
0	Hotel Princess Lanassa	Hotel Princess Lanassa	Hotel Princess Lanassa	Hotel Princess Lanassa	2006-2009	Greece	hotel	new	n/a	2300	0.210526	70000
0	Hotel Wende GmbH & Co Kg	Hotel Wende GmbH & Co Kg	Hotel Wende GmbH & Co Kg	Hotel Wende	2010	Austria	Hotel	Refurbishment		8896	0.281269	820211
0	Hoval Gesellschaft GmbH	Hoval Gesellschaft GmbH	Hoval Gesellschaft GmbH	Hoval Marchtrenk	2006-2009	Austria	office	refurbishment	1973	4600	0.508929	262200
0	Hufvudstaden AB	Hufvudstaden AB	Hufvudstaden AB	Kv Packarhuset 4	2006-2009	Sweden	office	refurbishment	1932	15249	0.329901	1.36784e+06
0	HUK Coburg	HUK Coburg	HUK Coburg	HUK Coburg	2006-2009	Germany	office	refurbishment	1965	n/a	0.407766	7540000
0	Humlegården Fastigheter AB	Humlegården Fastigheter AB	Humlegården Fastigheter AB	Ugnen 4	2011	SE	Offices	Refurbishment		8400	0.377489	366240
0	Humlegården Fastigheter AB	Humlegården Fastigheter AB	Humlegården Fastigheter AB	Ugnen 7	2013	SE	Office	Refurbishment	1986	5213	63.7	1307101
0	Humlegården Fastigheter AB	Humlegården Fastigheter AB	Humlegården Fastigheter AB	Cirkunsängen 6	2013	SE	Office	New Building	2010	39771	55	2187405
0	Humlegården Fastigheter AB	Humlegården Fastigheter AB	Humlegården Fastigheter AB	Bremen 2	2006-2009	Sweden	office	refurbishment	1988	36500	0.45	1345025
0	Humlegården Fastigheter AB	Humlegården Fastigheter AB	Humlegården Fastigheter AB	Bremen 4	2006-2009	Sweden	office	refurbishment	1979	28600	0.36	1573000
0	Humlegården Fastigheter AB	Humlegården Fastigheter AB	Humlegården Fastigheter AB	Härden 16	2006-2009	Sweden	office	refurbishment	1930		0.276	n/a
0	HUSÖ Fastighets AB	HUSÖ Fastighets AB	HUSÖ Fastighets AB	Astern 1	2006-2009	Sweden	public administration	refurbishment	1973	4785	0.377	131950
0	HUSÖ Fastighets AB	HUSÖ Fastighets AB	HUSÖ Fastighets AB	Tingshusbacken	2006-2009	Sweden	public administration	refurbishment	1909	2006	0.250493	317500
0	HUSÖ Fastighets AB	HUSÖ Fastighets AB	HUSÖ Fastighets AB	Tingshusbacken 11:1	2010	SE	Offices	Refurbishment		2006	37.7077	131995
0	Husvärden AB	Husvärdan AB	Husvärdan AB	Kängurun 18	2013	SE	Office	New Building	2005	4117	54	228493
0	ICA Fastigheter Sverige AB	ICA Fastigheter Sverige AB	ICA Fastigheter Sverige AB	ICA Kvantum Sannegårdshamnen	2012	SE	Wholesale & Retail	New	2009	6194	0.31	105298
0	IFK Växjö AB	IFK Växjö AB	IFK Växjö AB	Telekonsult Arena	2013	SE	Sport & Leisure	New Building	2010	7400	75	1100000
0	Ikano Kontor	Ikano Kontor	Ikano Kontor	Ideon Gateway	2013	SE	Hotel & Restaurant	New Building	2010	22536	41.5	412409
0	Ikano Retail Centres Stockholm AB	Ikano Retail	Ikano Retail	Kungens Kurva	2013	SE	Wholesale & Retail	New Building	2010	29143	45	1311435
0	This one is merged with Ikano retail	Ikano Retail	Ikano Retail	Ikano Handelsplats Norra Backa byggnad 1	2013	SE	Wholesale & Retail	New Building	2010	13297	56	558474
0	Ikano Retail Centres Kuopio Oy	Ikano Retail Centres Kuopio Oy	Ikano Retail Centres Kuopio Oy	Mtkus Shopping Center, Kuopio, Finland	2013	FI	Wholesale & Retail	New Building	2012	50560	27	3286400
0	Immobilienverwaltung, Schulgemeindeverband St. Veit/Glan	Immobilienverwaltung, Schulgemeindeverband St. Veit/Glan	Immobilienverwaltung, Schulgemeindeverband St. Veit/Glan	Hauptschule Hüttenberg	2006-2009	Austria	education	refurbishment	1967	2100	0.651387	394480
0	Immofinanz Montaigne Liegenschaftsvermietungs GmbH	Immofinanz Montaigne Liegenschaftsvermietungs GmbH	Immofinanz Montaigne Liegenschaftsvermietungs GmbH	Bureau am Belvedere	2011	AT	Offices	Refurbishment		11323	0.753001	866436
0	Ing. Siegfried Manschein GmbH	Ing. Siegfried Manschein GmbH	Ing. Siegfried Manschein GmbH	Nullenergiebüro Mannschein building	2006-2009	Austria	office	new	2009	n/a	0.784314	40000
0	Innsbrucker Immobilien GmbH & Co.KG	Innsbrucker Immobilien GmbH & Co.KG	Innsbrucker Immobilien GmbH & Co.KG	Gymnasium in der Au	2011	AT	Education	New		11860.6	0.586305	389977
0	Institute of Science and Technology (IST) Austria	Institute of Science and Technology (IST) Austria	Institute of Science and Technology (IST) Austria	Lab Building East	2012	AT	Education	new	2010	6040.5	0	151226
0	INTERBODEN Objekt Siegburg GmbH & Co. KG	INTERBODEN Objekt Siegburg GmbH & Co. KG	INTERBODEN Objekt Siegburg GmbH & Co. KG	City Gate Siegburg	2011	DE	Wholesale & Retail	New		2933	0.38449	165627
0	Italcementi S.p.A.	Italcementi S.p.a	Italcementi S.p.a	Innovation and Technology Central Laboratory	2010	Italy	Offices	New	2010	13127	0.268	284856
0	Italcommerz Projektentwicklungs GmbH	Italcommerz Projektentwicklungs GmbH	Italcommerz Projektentwicklungs GmbH	Forum Schönbrunn, BT2 - Büro	2011	AT	Offices	New		16657	0.263692	-398602
0	J.H.S Prague a.s.	J.H.S Prague, a.s.	J.H.S Prague, a.s.	Jind?išská 16	2013	CZ	Office	Refurbishment	191	8388	31.5	473238
0	Jernhusen AB	Jernhusen AB	Jernhusen AB	Kungsbrohuset	2006-2009	Sweden	office	new	2009	23000	0.361702	977500
0	Jernhusen AB	Jernhusen AB	Jernhusen AB	Centralstation	2006-2009	Sweden	other	refurbishment	1871	33000	0.262369	5775000
0	JM AB	JM AB	JM AB	Frösunda Park	2006-2009	Sweden	office	new	2010	11273	0.273504	360736
0	JUNGMANNOVA ESTATES a.s.	JUNGMANNOVA ESTATES a.s.	JUNGMANNOVA ESTATES a.s.	Jungmannova 15	2013	CZ	Office	Refurbishment	1919	10312	37.7	696977
0	Justizvollzugsanstalt Moabit	Justizvollzugsanstalt Moabit	Justizvollzugsanstalt Moabit	Penitentiary Moabit (Justitzvollzugsanstalt/JVA Moabit)	2006-2009	Germany	public administration	refurbishment	1902	53445	0.325605	6207000
0	Justizvollzugsanstalt Schwalmstadt	Justizvollzugsanstalt Schwalmstadt	Justizvollzugsanstalt Schwalmstadt	Penitentiary	2006-2009	Germany	public administration	refurbishment	1900	27468	0.612492	6776000
0	KABEG Landeskrankenanstalten-Betriebsgesellschaft	KABEG Landeskrankenanstalten-Betriebsgesellschaft	KABEG Landeskrankenanstalten-Betriebsgesellschaft	CMZ (Chirurgisch-Medizinisches Zentrum), Klinikum-Klagenfurt	2011	AT	Healthcare & Social Work	New		58440	0.308908	788356
0	Kaiserwasser Bau-und Errichtungs GmbH und Co OG	Kaiserwasser Bau-und Errichtungs Gmbh und Co OG	Kaiserwasser Bau-und Errichtungs Gmbh und Co OG	UniCredit Center am Kaiserwasser	2013	AT	Sport & Leisure	New Building	2012	8980	63.9
0	Kampus d.o.o.	Kampus d.o.o.	Kampus d.o.o.	Crvenkapica	2012	HR	Education	refurbishment	1920	745	0	32243.6
0	KARA Logistikzentrum I Wien-Nord Vermietung GmbH	KARA Logistikzentrum I Wien-Nord Vermietung GmbH	KARA Logistikzentrum I Wien-Nord Vermietung GmbH	Logistikzentrum Wien-Nord	2012	AT	Manufacturing & Industry	New	2010	24400.7	0.33	584452
0	Kärnfastigheter, Helsinbog Stad	Kärnfastigheter, Helsinbog Stad	Kärnfastigheter, Helsinbog Stad	Elinebergsskolan	2010	Sweden	Education	Refurbishment		8570	0.318436	488490
0	Katholische Kirchengemeinde St. Joseph	Katholische Kirchengemeinde St. Joseph	Katholische Kirchengemeinde St. Joseph	Neubau Kindergarten St.Luitgard	2013	DE	Educational	New Building	2013	1676	31.4	103610
0	KF Fastingheter AB	KF Fastingheter AB	KF Fastingheter AB	Bäckebol Homecenter, Huvudbyggnaden	2010	Sweden	Commercial centre	Refurbishment		38200	0.252033	1184200
0	KF Fastingheter AB	KF Fastingheter AB	KF Fastingheter AB	Rösunda 5:2	2010	Sweden	Hotel	Refurbishment		n/a	0.7	#VALUE!
0	KF Fastingheter AB	KF Fastingheter AB	KF Fastingheter AB	Bäckebol Homecenter- Sidobyggnaden	2012	NL	Wholesale & Retail	Refurbishment		9200	0.25	460000
0	KF Fastingheter AB	KF Fastingheter AB	KF Fastingheter AB	Tibbie 25:2	2012	SE	Wholesale & Retail	Refurbishment	1970	1061	0.57	63660
0	KfW Bankengruppe	KfW Bankengruppe	KfW Bankengruppe	KfW haupthaus	2006-2009	Germany	office	refurbishment	1968	26000	0.469388	2990000
0	KiK Textilien and Non-Food GmbH	KiK Textilien und Non-Food GmbH	KiK Textilien und Non-Food GmbH	KiK Freestand in G0ien	2006-2009	Germany	retail	new	2009	553	0.520552	76197.9
0	KiK Textilien and Non-Food GmbH	KiK Textilien und Non-Food GmbH	KiK Textilien und Non-Food GmbH	KiK Freestand Neuried	2006-2009	Germany	retail	new	2010	735	0.509761	101724
0	KiK Textilien and Non-Food GmbH	KiK Textilien und Non-Food GmbH	KiK Textilien und Non-Food GmbH	KiK Harsefeld	2011	DE	Wholesale & Retail	New		600	0.285813	32322
0	KiK Textilien and Non-Food GmbH	KiK Textilien und Non-Food GmbH	KiK Textilien und Non-Food GmbH	KiK Hohen Neuendorf	2011	DE	Wholesale & Retail	New		654	0.360736	40665.7
0	KiK Textilien and Non-Food GmbH	KiK Textilien und Non-Food GmbH	KiK Textilien und Non-Food GmbH	KiK Jestetten	2011	DE	Wholesale & Retail	New		636	0.330515	41524.4
0	KiK Textilien and Non-Food GmbH	KiK Textilien und Non-Food GmbH	KiK Textilien und Non-Food GmbH	KiK Meßkirch	2011	DE	Wholesale & Retail	New		634.5	0.429158	66267.2
0	KiK Textilien and Non-Food GmbH	KiK Textilien und Non-Food GmbH	KiK Textilien und Non-Food GmbH	KiK Mutlangen	2011	DE	Wholesale & Retail	New		834.9	0.284663	46812.8
0	KiK Textilien and Non-Food GmbH	KiK Textilien und Non-Food GmbH	KiK Textilien und Non-Food GmbH	KiK Neunburg	2011	DE	Wholesale & Retail	New		635.6	0.276258	31195.2
0	KiK Textilien and Non-Food GmbH	KiK Textilien und Non-Food GmbH	KiK Textilien und Non-Food GmbH	KiK Peißenberg	2011	DE	Wholesale & Retail	New		624.3	0.370262	55856.1
0	KiK Textilien and Non-Food GmbH	KiK Textilien und Non-Food GmbH	KiK Textilien und Non-Food GmbH	KiK Riedstadt	2011	DE	Wholesale & Retail	New		535	0.698858	132215
0	KiK Textilien and Non-Food GmbH	KiK Textilien und Non-Food GmbH	KiK Textilien und Non-Food GmbH	KiK Zerbst	2011	DE	Wholesale & Retail	New		809.3	0.311903	36709.8
0	KiK Textilien and Non-Food GmbH	KiK Textilien und Non-Food GmbH	KiK Textilien und Non-Food GmbH	Berlin Marzahn	2010	Germany	Commercial centre	New		645	0.374052	57276
0	KiK Textilien and Non-Food GmbH	KiK Textilien und Non-Food GmbH	KiK Textilien und Non-Food GmbH	Freestand Rennerod	2010	DE	Wholesale & Retail	New		835	57.1429	118236
0	KiK Textilien and Non-Food GmbH	KiK Textilien und Non-Food GmbH	KiK Textilien und Non-Food GmbH	Freestand Neuried	2010	Germany	Commercial centre	New		n/a	0.51	#VALUE!
0	KiK Textilien and Non-Food GmbH	KiK Textilien und Non-Food GmbH	KiK Textilien und Non-Food GmbH	KiK Altentreptow	2010	Germany	Commercial centre	New		581	0.280605	32361.7
0	KiK Textilien and Non-Food GmbH	KiK Textilien und Non-Food GmbH	KiK Textilien und Non-Food GmbH	KiK Elsenfeld FM 01	2010	Germany	Commercial centre	New		556	0.451908	65830.4
0	KiK Textilien and Non-Food GmbH	KiK Textilien und Non-Food GmbH	KiK Textilien und Non-Food GmbH	KiK Kochel am See	2010	Germany	Commercial centre	New		636	0.286969	37396.8
0	KiK Textilien and Non-Food GmbH	KiK Textilien und Non-Food GmbH	KiK Textilien und Non-Food GmbH	KiK Obersontheim	2010	Germany	Commercial centre	New		535	0.287276	30923
0	KiK Textilien and Non-Food GmbH	KiK Textilien und Non-Food GmbH	KiK Textilien und Non-Food GmbH	KiK Weiler im Allgäu	2010	Germany	Commercial centre	New		638	0.357368	50593.4
0	KiK Textilien and Non-Food GmbH	KiK Textilien und Non-Food GmbH	KiK Textilien und Non-Food GmbH	Mainhardt	2010	Germany	Commercial centre	New		535	0.554167	78270.5
0	KiK Textilien and Non-Food GmbH	KiK Textilien und Non-Food GmbH	KiK Textilien und Non-Food GmbH	Moordorf	2010	Germany	Commercial centre	New		636	0.551685	93682.8
0	KiK Textilien and Non-Food GmbH	KiK Textilien und Non-Food GmbH	KiK Textilien und Non-Food GmbH	Mutlangen	2010	Germany	Commercial centre	New		834.9	0.285	47004.9
0	KiK Textilien and Non-Food GmbH	KiK Textilien und Non-Food GmbH	KiK Textilien und Non-Food GmbH	Neunburg	2010	Germany	Commercial centre	New		635	0.276	31178.5
0	KiK Textilien and Non-Food GmbH	KiK Textilien und Non-Food GmbH	KiK Textilien und Non-Food GmbH	Neuried	2010	Germany	Commercial centre	New		753	0.509983	138477
0	KiK Textilien and Non-Food GmbH	KiK Textilien und Non-Food GmbH	KiK Textilien und Non-Food GmbH	Rennerod	2010	Germany	Commercial centre	New		835	0.571429	118236
0	KiK Textilien and Non-Food GmbH	KiK Textilien und Non-Food GmbH	KiK Textilien und Non-Food GmbH	Zerbst	2010	Germany	Commercial centre	New		809.3	0.312	36742.2
0	Bezirksamt Steglitz-Zehlendorf	Bezirksamt Steglitz-Zehlendorf	Bezirksamt Steglitz-Zehlendorf	Day nursery with rehabilitation centre	2006-2009	Germany	healthcare	refurbishment	1975	10292	0.31803	859000
0	KK Beteiligungs GmbH & Co KG	KK Beteilgungs GmbH & Co KG	KK Beteilgungs GmbH & Co KG	Marburgerstrasse 13, Darnstadt	2010	Germany	Offices	Refurbishment		2662	0.26	0
0	Klinikum Freising GmbH	Klinikum Freising GmbH	Klinikum Freising GmbH	BA3	2010	Germany	Industry	New		1364	0.4375	114576
0	Klinikum Freising GmbH	Klinikum Freising GmbH	Klinikum Freising GmbH	Canteen kitchen & office building	2010	Germany	Offices	New		1820	0.330294	593320
0	Klinikum Freising GmbH	Klinikum Freising GmbH	Klinikum Freising GmbH	Klinikum Freising BA 3: U1-6. OG	2012	DE	Healthcare & Social Work	Refurbishment	1960	10904.5	0.33	943431
0	Klövern AB	Klövern AB	Klövern AB	Allmogekulturen 5	2011	SE	Hotel & Restaurant	Refurbishment		14926	0.297603	1.33438e+06
0	Klövern AB	Klövern AB	Klövern AB	Druvan 13	2012	SE	Offices	Refurbishment	1947	5530	0.29	159817
0	Klövern AB	Klövern AB	Klövern AB	Grävlingen 5	2012	SE	Offices	Refurbishment	1887	8662	0.28	239937
0	Klövern AB	Klövern AB	Klövern AB	Svänghjulet 1	2012	SE	Education	refurbishment		5354		318563
0	Klövern AB	Klövern AB	Klövern AB	Vindhjulet 3	2012	SE	Offices	Refurbishment	1970	13352	0.28	523398
0	Klövern AB	Klövern AB	Klövern AB	Linjalen 60, Täby	2013	SE	n/a	Refurbishment	1991	4156	47.3	347442
0	Klövern AB	Klövern AB	Klövern AB	Ugglum 9:242	2013	SE	Post Office	New Building	2012	2086	27.2	31290
0	KölnBäder GmbH	KölnBäder GmbH	KölnBäder GmbH	Ossendorfbad	2006-2009	Germany	leisure	new	2009	6769	0.415126	234072
0	KölnBäder GmbH	KölnBäder GmbH	KölnBäder GmbH	Eis-und Schwimmstadion Lentstrasse	2010	Germany	Sport and leisure	New		6769	0.415126	234072
0	Komunaprojeckt, d.d	Komunaprojeckt, d.d	Komunaprojeckt, d.d	Vecnamenski Objeckt A in B	2010	SI	Wholesale & Retail	New		5400	64.0029	471420
0	Komunaprojeckt, d.d	Komunaprojeckt, d.d	Komunaprojeckt, d.d	Večnamenski Objeckt A in B	2010	Slovenia	Commercial centre	New		5400	0.64	#VALUE!
0	Königstein im Taunus	Konigstein im Taunus	Konigstein im Taunus	Haus der Bagegnung	2010	Germany	Others	Refurbishment		3515	0.825	1.75926e+06
0	KOS Grundstücksges, Hamburg GmbH & Co.KG	KOS Grundstücksges, Hamburg GmbH & Co.KG	KOS Grundstücksges, Hamburg GmbH & Co.KG	Neubau Bürogeb, Grabenstrasse	2010	Germany	Offices	New		2000	0.370351	141400
0	KOy Plaza Rondo	KOy Plaza Rondo	KOy Plaza Rondo	Office Building Rondo	2011	FI	Offices	New		6670	0.252258	279473
0	KPC Herning A/S	KPC Herning A/S	KPC Herning A/S	Beierholm	2011	DK	Offices	New		3548	0.358491	134824
0	KPC Herning A/S	KPC Herning A/S	KPC Herning A/S	Højhus Vaerkmestergade	2012	DK	Offices	New	2010	17695.2	0.45	438310
0	KPMG Flintholm	KPMG Flintholm	KPMG Flintholm	Dirch Passers Al 2000 Frederiksberg	2010	Denamark						0
0	Kraft Foods Österreich GmbH	Kraft Foods Österreich GmbH	Kraft Foods Österreich GmbH	Jacobsgasse 3	2013	AT	Office	Refurbishment	1960-1968	2395	56.7	402192
0	Kreis Offenbach	Kreis Offenbach	Kreis Offenbach	Schul-und Bildungszentrum	2010	Germany	Education	New		3883	0.254601	322289
0	Kreissparkasse Ahrweiler	Kreissparkasse Ahrweiler	Kreissparkasse Ahrweiler	Hauptsitz der Kreissparkasse	2011	DE	Offices	Refurbishment		2672.9	0.281759	125386
0	Kreissparkasse Groß-Gerau	Kreissparkasse Groß-Gerau	Kreissparkasse Groß-Gerau	KSK Groß-Gerau	2012	DE	Offices	Refurbishment	1976	9472	0.32	820844
0	Kreissparkasse Heinsberg	Kreissparkasse Heinsberg	Kreissparkasse Heinsberg	KSK Heinsberg	2013	DE	Office	New Building	2010	7898	30	357554
0	Kreissparkasse Mayen	Kreissparkasse Mayen	Kreissparkasse Mayen	annex building of the Kreissparkasse Mayen	2013	DE	Office	New Building	2010	3710	65.4	286394
0	Kreissparkasse Rhein-Hunsrück	Kreissparkasse Rhein-Hunsrück	Kreissparkasse Rhein-Hunsrück	Central Office Simmern	2012	DE	Offices	New	2010	782	0.56	63964
0	Kulturarena Fastighets AB	Kulturarena Fastighets AB	Kulturarena Fastighets AB	Bryggaren 2	2013	SE	Sport & Leisure	New Building	2010	4870	25.4	184000
0	Kungsleden AB	Kungsleden AB	Kungsleden AB	Kv Plattan 4	2013	SE	Wholesale & Retail	Refurbishment	1991	1328	62.5	71578.6
0	Kungsleden AB	Kungsleden AB	Kungsleden AB	Tackan 9	2011	SE	Offices	Refurbishment		0	0.287625	0
0	Kungsleden AB	Kungsleden AB	Kungsleden AB	Fräsen 1	2012	SE	Offices	Refurbishment		2164	0.54	210124
0	Kungsleden AB	Kungsleden AB	Kungsleden AB	Gulddragaren 24	2012	SE	Offices	Refurbishment		966	0.51	72933
0	La VOLA	La VOLA	La VOLA	Ecoedifici	2006-2009	Spain	office	new	2006	1114	0.306622	112960
0	Landesimmobilien-Gesellschaft mbH	Landesimmobilien-GesellschaftmbH	Landesimmobilien-GesellschaftmbH	Bezirkshauptmannschaft Fürstenfeld	2006-2009	Austria	office	refurbishment	1962	3054	0.434783	n/a
0	LWL - Landschaftverband Westfalen-Lippe	LWL - Landschaftverband Westfalen-Lippe	LWL - Landschaftverband Westfalen-Lippe	Landsamt Cham (LRA)	2010	Germany	Offices	Refurbishment		9946	36	634555
0	Landkreis Cham	Landkreis Cham	Landkreis Cham	LVR - Förderschule Louis-Braille	2010							0
0	Landkreis Cham	Landkreis Cham	Landkreis Cham	R.Schumann-Gymnasium	2010	Germany	Education	Refurbishment		10527	46.6	438976
0	Landkreis Cham	Landkreis Cham	Landkreis Cham	W.v. Siemens-Berufsschule	2010	Germany	Education	Refurbishment		10514	30.7	419509
0	Landratsamt Augsburg	Landratsamt Augsburg	Landratsamt Augsburg	Grammar school Königsbrunn - school sports centre	2012	DE	Education	Refurbishment	1961	9756	0.429	848773
0	Landratsamt Augsburg	Landratsamt Augsburg	Landratsamt Augsburg	Grammar school Königsbrunn (Grammar school)	2012	DE	Sports & Leisure	Refurbishment	1960	2970	0.45	863652
0	Landratsamt Main-Spessart	Landratsamt Main-Spessart	Landratsamt Main-Spessart	Realschule Gemünden	2006-2009	Germany	education	refurbishment	1965	3772	0.783251	599748
0	Landratsamt Main-Spessart	Landratsamt Main-Spessart	Landratsamt Main-Spessart	Hallenbad Karlstadt	2010	Germany	Sport and leisure	Refurbishment		1692	0.636842	204732
0	Landratsamt Main-Spessart	Landratsamt Main-Spessart	Landratsamt Main-Spessart	Realschule Gemünden	2010	Germany	Educational	Refurbishment		1391	0.79	396435
0	Under LVR - Landschaftsverband Rheinland	Under LVR - Landschaftsverband Rheinland	Under LVR - Landschaftsverband Rheinland	Turnhalle mit Offener Ganztagsschule	2010	Germany	Education	New		1264	0.263941	71795.2
0	Under LWL - Landschaftverband Westfalen-Lippe	Under LWL - Landschaftverband Westfalen-Lippe	Under LWL - Landschaftverband Westfalen-Lippe	Neubau einer allgemeinpsychiatrischen Tagesklinik	2011	DE	Healthcare & Social Work	New		890.6	0.446794	48163.6
0	Under LWL - Landschaftverband Westfalen-Lippe	Under LWL - Landschaftverband Westfalen-Lippe	Under LWL - Landschaftverband Westfalen-Lippe	Erich-Kästner-Schule	2010	Germany						0
0	Under LWL - Landschaftverband Westfalen-Lippe	Under LWL - Landschaftverband Westfalen-Lippe	Under LWL - Landschaftverband Westfalen-Lippe	HK Grodden, Hus B	2010	Sweden	Offices	Refurbishment		8294	0.336066	340054
0	Under LWL - Landschaftverband Westfalen-Lippe	Under LWL - Landschaftverband Westfalen-Lippe	Under LWL - Landschaftverband Westfalen-Lippe	Regenbogenshule	2010	Germany	Education	New		2580	0.261792	213366
0	Landstinget Dalarna/Landstingsfastigheter	Landstinget Dalarna/Landstingsfastigheter	Landstinget Dalarna/Landstingsfastigheter	Avesta lasarett	2006-2009	Sweden	healthcare	refurbishment	1922	39000	0.302326	3042000
0	Landstinget i Västmanland	Landstinget i Västmanland	Landstinget i Västmanland	Västerås Lasarett Nya Vårdbyggnad Hus 83	2011	SE	Healthcare & Social Work	New		15355	0.552795	1366595
0	Landstingsfastigheter - Landstinget i Värmland	Landstingsfastigheter - Landstinget i Värmland	Landstingsfastigheter - Landstinget i Värmland	Hus 2	2006-2009	Sweden	healthcare	new	2010	21000	0.266292	995400
0	Landstingsfastigheter - Landstinget i Värmland	Landstingsfastigheter - Landstinget i Värmland	Landstingsfastigheter - Landstinget i Värmland	Hus 1	2006-2009	Sweden	healthcare	new	2010	12500	0.54732	1033750
0	Lantmännen	Lantmännen	Lantmännen	HK Grodden, Hus	2006-2009	Sweden	office	refurbishment	n/a	8294	0.336066	340054
0	Lantmännen	Lantmännen	Lantmännen	Danmarks-Säby 9:1	2012	SE	Offices	New	Letter TO send!	4017	0.58	285207
0	Lantmännen	Lantmännen	Lantmännen	Marie-Curie-Str. 1 D-26129 Oldenburg	2010	Germany	Industry	New		1308.4	0.434505	160148
0	Laura Diana GmbH	Laura Diana GmbH	Laura Diana GmbH	Office building VZ13	2006-2009	Austria	office	new	2010	16971	0.483	438434
0	Leibniz-Institut für ökologische Raumentwicklung e.V. (IÖR)	Leibniz-Institut für ökologische Raumentwicklung e.V. (IÖR)	Leibniz-Institut für ökologische Raumentwicklung e.V. (IÖR)	Leibniz-Institut für ökologische Raumentwicklung e.V	2011	DE	Offices	Refurbishment		2644	0.845145	587158
0	Leica Camera AG	Leica Camera AG	Leica Camera AG	Neubau Leica Camera	2012	DE	Offices	New	2010	25544.9	0.46	2393557
0	Leifert Induction GmbH	Leifert Induction GmbH	Leifert Induction GmbH	Office Building castro in Koy Polaris Business park	2010	Finland	Offices	Under construction		7589	0.328	462929
0	Lemminkäinen Talo Oy Pääkaupunkiseutu	Lemminkäinen Talo Oy Pääkaupunkiseutu	Lemminkäinen Talo Oy Pääkaupunkiseutu	Volksschule Burgebrach	2010	Germany	Educational	Refurbishment		3128	0.74	553030
0	Leo Frank	Leo Frank	Leo Frank	Leo's Becher Gewerbehalle	2011	DE	Manufacturing Industry	New		1023	0.329899	61574.4
0	LFK Mästaren AB	LFK Mästaren AB	LFK Mästaren AB	Kv Mästaren	2011	SE	Offices	New		6000	0.26	156000
0	LIG	LIG	LIG	Technikzentrum und Institut für Lebensmittelsicherheit und Veterinärwesen	2006-2009	Austria	office	new	2008	11720	n/a	n/a
0	LIG	LIG	LIG	New Verwaltungszentrum Land Kärnten	2006-2009	Austria	office	new	2008	25350	n/a	n/a
0	LMO SØFTEN	LMO SØFTEN	LMO SØFTEN	LMO SØFTEN	2011	DK	Offices	New		8600	0.29171	239080
0	Ludvika Kommun	Ludvika Kommun	Ludvika Kommun	Blötbergets skola	2011	SE	Education	Refurbishment		1391	0.452229	118513
0	Ludvika Kommun	Ludvika Kommun	Ludvika Kommun	Indianberget förskolan	2011	SE	Education	Refurbishment		406	0.445014	45837.4
0	Ludvika Kommun	Ludvika Kommun	Ludvika Kommun	Junibacken	2011	SE	Education	Refurbishment		2634	0.483438	322928
0	Ludvika Kommun	Ludvika Kommun	Ludvika Kommun	Malmen (fordon)	2011	SE	Education	Refurbishment		1517	0.5	263503
0	Ludvika Kommun	Ludvika Kommun	Ludvika Kommun	Nyhammar Brandstation/ Bibliotek	2011	SE	Institutional	Refurbishment		400	0.503913	46360
0	Luleheden II AB	Luleheden II AB	Luleheden II AB	Storheden 1:100 Hus 2	2013	SE	Wholesale & Retail	New Building	2010	5300	38.1	137800
0	Lundafastigheter	Lundafastigheter	Lundafastigheter	Bollhuset	2011	SE	Sports&Leisure	Refurbishment		0	0.415094	0
0	Lundafastigheter	Lundafastigheter	Lundafastigheter	Ladugårdsmarken	2011	SE	Education	Refurbishment		1942	0.483636	258286
0	Lundafastigheter	Lundafastigheter	Lundafastigheter	Mejeriet	2011	SE	Other	Refurbishment		0	0.419075	0
0	Lundafastigheter	Lundafastigheter	Lundafastigheter	Slangbågen	2011	SE	Other	Refurbishment		783	0.28	73226.2
0	Lundafastigheter	Lundafastigheter	Lundafastigheter	Stadshuset	2011	SE	Other	Refurbishment		3086	0.281955	231450
0	LWL - Landschaftverband Westfalen-Lippe	LWL - Landschaftverband Westfalen-Lippe	LWL - Landschaftverband Westfalen-Lippe	Museum fur Naturkunde	2012	DE	Cultural		1980	9269		1901697
0	LWL - Landschaftverband Westfalen-Lippe	LWL - Landschaftverband Westfalen-Lippe	LWL - Landschaftverband Westfalen-Lippe	Turnhalle mit Offener Ganztagsschule	2012	DE
0	M.I. Consell General D’Andorra	M.I. Consell General D’Andorra	M.I. Consell General D’Andorra	Edifici del M.I. Consell General	2011	Andorra	Offices	New		12500	0.439123	828625
0	MA 34 – Building and Facility Management	MA 34 – Building and Facility Management	MA 34 – Building and Facility Management	Amtshaus Schlagergasse	2012	AT	Offices	Refurbishment	1919	1499.3	0.75	305332
0	Magistrat der Stadt Wien	Magistrat der Stadt Wien	Magistrat der Stadt Wien	Floridsdorf swimmin pool	2006-2009	Austria	leisure	refurbishment	1961	18400	0.64	4096000
0	Marc - Asbeck - Grundbesitz Bonn (MAG)	Marc Asbeck Grundbesitz Bonn (MAG)	Marc Asbeck Grundbesitz Bonn (MAG)	Park Office II	2013	DE	Office	New Building	2010	12545	35.5	997854
0	Markt Burgebrach	Markt Burgebrach	Markt Burgebrach	LWH Landesmuseum für Kunst und Kulturgeschichte Münster	2010	Germany	Culture			11400	0.3	1191300
0	Marktgemeinde Grafenstein	Marktgemeinde Grafenstein	Marktgemeinde Grafenstein	Primary school in the municipality of Grafenstein	2006-2009	Austria	education	refurbishment	n/a	1949	0.469774	153905
0	Marktgemeinde Langenzerdorf	Marktgemeinde Langenzerdorf	Marktgemeinde Langenzerdorf	Hauptschule Langenzerdorf	2010	Austria	Education	Refurbishment		342	0.80099	49829.4
0	Marktgemeinde Rimpar	Marktgemeinde Rimpar	Marktgemeinde Rimpar	Matthias-Ehrenfried-Schule Rimpar	2010	Germany	Education	Refurbishment		2384	0.859841	900914
0	Matrix Immobilien AG	Matrix Immobilien AG	Matrix Immobilien AG	Einkaufs - und Bildungszentrum Waibling	2010	Germany	Commercial centre	New		3916	0.262186	200108
0	MAUSS BAU ERLANGEN GmbH & Co. KG	MAUSS BAU ERLANGEN GmbH & Co. KG	MAUSS BAU ERLANGEN GmbH & Co. KG	Office building	2006-2009	Germany	office	refurbishment	1970	15000	0.878566	1201000
0	Max Hamburgerrestauranger AB	Max Hamburgerrestauranger AB	Max Hamburgerrestauranger AB	Kv. Strömbrytaren 8	2012	SE	Restaurant & Cathering	New	2009	460	0.56	37766
0	McDonald ´s Franchise GmbH	McDonald's Franchise GmbH	McDonald's Franchise GmbH	McDonald's SCS Vösendorf	2013	AT	Hotel & Restaurant	New Building	2010	408	27.9	58713
0	McDonalds Nederland BV	McDonalds Nederland BV	McDonalds Nederland BV	McDonalds Amsterdam ZO	2012	NL	Hotel & Accomodation	Refurbishment	1980	409.3	0.55	212571
0	MEAG MUNICH ERGO AssetManagement GmbH	MEAG Munich ERGO Asset Management GmbH	MEAG Munich ERGO Asset Management GmbH	Maria-Josepha-Str. 13-15	2010	Germany	Offices	New		9512	0.393488	1.08056e+06
0	MEAG MUNICH ERGO AssetManagement GmbH	MEAG Munich ERGO Asset Management GmbH	MEAG Munich ERGO Asset Management GmbH	Maximiliansplatz 12	2006-2009	Germany	office	refurbishment	1959	4565	0.541473	694075
0	MEAG MUNICH ERGO AssetManagement GmbH	MEAG Munich ERGO Asset Management GmbH	MEAG Munich ERGO Asset Management GmbH	Cologne Oval Offices building No. 74	2006-2009	Germany	office	new	2009	18069	0.428	n/a
0	MEAG MUNICH ERGO AssetManagement GmbH	MEAG Munich ERGO Asset Management GmbH	MEAG Munich ERGO Asset Management GmbH	Cologne Oval Offices building No. 72	2006-2009	Germany	office	new	2009	24227	0.43	n/a
0	Megaron Vukovar d.o.o.	Megaron Vukovar d.o.o.	Megaron Vukovar d.o.o.	Vila Vanda	2011	Croatia	Hotel & Restaurant	New		554	1.12755	130221
0	Menerga d.o.o.	Menerga d.o.o.	Menerga d.o.o.	office building	2006-2009	Slovenia	office	new	n/a	3000	0.61318	224850
0	Merkur Warenhandels AG	Merkur Warenhandels AG	Merkur Warenhandels AG	Merkur Klosterneuburg	2006-2009	Austria	retail	new	2008	2979	n/a	231000
0	Metropol Development GmbH	Metropol Development GmbH	Metropol Development GmbH	Buero- und Geschaeftshaus Antonsgasse, Koeln	2011	DE	Wholesale & Retail	New		2331	0.27625	103030
0	MP Holding	MP Holding	MP Holding	Multipark Mönchhof II – Storage	2006-2009	Germany	industry	new	2009	3275	0.482014	4480558
0	MP Holding	MP Holding	MP Holding	Multipark Mönchhof II – Office Building	2006-2009	Germany	office	new	2009	2402	0.306122	803475
0	MSF TUR.IM SGPS SA	MSF TUR.IM SGPS SA	MSF TUR.IM SGPS SA	NATURA TOWERS	2006-2009	Portugal	office	new	2010	7382	0.544558	578000
0	MSF TUR.IM SGPS SA	MSF TUR.IM SGPS SA	MSF TUR.IM SGPS SA	Natura Towers	2010	Portugal	Offices	New		22122	54,5%	1.27777e+07
0	Multi Park Mönchhof GmbH	Multi Park Mönchhof GmbH	Multi Park Mönchhof GmbH	Multi Park - Gebäude A & B	2010	Germany	Industry	New		6106	0.377375	533664
0	MEAG Munich ERGO Asset Management GmbH	MEAG Munich ERGO Asset Management GmbH	MEAG Munich ERGO Asset Management GmbH	Sonnencarree in Munich	2010	Germany	Offices	Refurbishment		13655	0.56572	2203917
0	MEAG Munich ERGO Asset Management GmbH	MEAG Munich ERGO Asset Management GmbH	MEAG Munich ERGO Asset Management GmbH	Westegate Büro-und Geschäftsgebäude	2010	Germany	Offices	Refurbishment		250727	0.314967	1.92057e+07
0	Munnosal	Munnosal	Munnosal	Medical Practise	2010	Germany	Healthcare	New		773	0.456381	43674.5
0	Munnosal	Munnosal	Munnosal	Zentrum für ganzheitliche Medizin	2010	DE	Public health	New		773	45.6381	43674.5
0	Natuurpunt (BE)	Natuurpunt (BE)	Natuurpunt (BE)	Natur huis Mechelen	2006-2009	Belgium	office	refurbishment	n/a	n/a	n/a	n/a
0	NCC GmbH	NCC GmbH	NCC GmbH	Nöthen Computer Center	2006-2009	Germany	industry	new	2007	1207	0.5	48195
0	NCC Property Development	NCC Property Development	NCC Property Development	Kv. Bilen 4, Kaggen	2006-2009	Sweden	office	new	2007	8100	0.358333	348300
0	NCC Property Development	NCC Property Development	NCC Property Development	COOP Kungsbacka	2006-2009	Sweden	retail	new	2008	10300	0.29	309000
0	NCC Property Development AB	NCC Property Development AB	NCC Property Development AB	Company House III-Skejby	2011	SE	na	New		6773	0.356016	244505
0	NCC Property Development AB	NCC Property Development AB	NCC Property Development AB	Maskrosen	2011	SE	Other	New		7095	0.315	223492
0	NCC Property Development AB	NCC Property Development AB	NCC Property Development AB	Airport Plaza III	2010	Finland	Airport	Under construction		6876		0
0	NCC Property Development AB	NCC Property Development AB	NCC Property Development AB	Maskrosen	2010	Sweden	Industry	New		7200	0.31	223200
0	NCC Property Development AB	NCC Property Development AB	NCC Property Development AB	Stapelbädden	2013	SE	Office	New Building	2010	8964	41.6	224100
0	NCC Property Development AS (DK)	NCC Property Development AS (DK)	NCC Property Development AS (DK)	Tangen - Domicil til ATEA	2013	DK	Office	New Building	2010	7977	27.1	169910
0	NCC Property Development Oy	NCC Property Development Oy	NCC Property Development Oy	Plaza III Business Park-Office Building Plaza III Hehku	2013	FI	Office	New Building	2011	8277	31.2	447785
0	NCC Property Development Oy	NCC Property Development Oy	NCC Property Development Oy	Falcon Business Park, Office Building Falcon Gentti	2013	FI	Office	New Building	2011	11791	39.9	692699
0	Neckar-Odenwald Kreis	Neckar-Odenwald Kreis	Neckar-Odenwald Kreis	Administrative Building 8.	2012	DE	Offices	Refurbishment	1919	1440	0.54	483728
0	Netto Marken-Discount AG & Co. KG	Netto Marken-Discount AG & Co. KG	Netto Marken-Discount AG & Co. KG	Netto Ellrich	2013	DE	Wholesale & Retail	New Building	2010	1128	29.3	45180
0	Netto Marken-Discount AG & Co. KG	Netto Marken-Discount AG & Co. KG	Netto Marken-Discount AG & Co. KG	Netto Halle-Diemitz	2013	DE	Wholesale & Retail	New Building	2010	1045
0	Netto Marken-Discount AG & Co. KG	Netto Marken-Discount AG & Co. KG	Netto Marken-Discount AG & Co. KG	Netto Herzebrock	2013	DE	Wholesale & Retail	New Building	2010	1044
0	Netto Marken-Discount AG & Co. KG	Netto Marken-Discount AG & Co. KG	Netto Marken-Discount AG & Co. KG	Netto Schmidmühlen	2013	DE	Wholesale & Retail	New Building	2010	1058	31.5	51.241
0	Netto Marken-Discount AG & Co. KG	Netto Marken-Discount AG & Co. KG	Netto Marken-Discount AG & Co. KG	Netto Holzminden	2013	DE	Wholesale & Retail	New Building	2010	1148
0	Netto-Supermarkt GmbH	Netto-Supermarkt GmbH	Netto-Supermarkt GmbH	Netto Markt	2011	DE	Wholesale & Retail	New		1104	0.361011	66240
0	"Neue Heimat" Gemeinnützige Wohnungs- und Siedlungsgesellschaft Ges.m.b.H.	"Neue Heimat" Gemeinnützige Wohnungs- und Siedlungsgesellschaft Ges.m.b.H.	"Neue Heimat" Gemeinnützige Wohnungs- und Siedlungsgesellschaft Ges.m.b.H.	Hernalser 3	2013	AT	Office	New Building	2010	5397	62
0	"Neue Heimat" Gemeinnützige Wohnungs- und Siedlungsgesellschaft Ges.m.b.H.	"Neue Heimat" Gemeinnützige Wohnungs- und Siedlungsgesellschaft Ges.m.b.H.	"Neue Heimat" Gemeinnützige Wohnungs- und Siedlungsgesellschaft Ges.m.b.H.	Hernalser 3	2013	AT				5397
0	NH Hotels	NH Hotels	NH Hotels	Hotel NH Central	2006-2009	Spain	hotel	refurbishment	n/a	4120	0.258569	463088
0	NH Hotels	NH Hotels	NH Hotels	Hotel NH Podium	2006-2009	Spain	hotel	refurbishment	1992	10352	0.288182	1.34214e+06
0	NH Hotels	NH Hotels	NH Hotels	Hotel NH Convenciones	2006-2009	Spain	hotel	refurbishment	n/a	12716	0.258569	1.42928e+06
0	NH Hotels	NH Hotels	NH Hotels	Hotel NH Principe de la Paz	2006-2009	Spain	hotel	refurbishment	1800	11969	0.475391	2.62996e+06
0	NH Hotels	NH Hotels	NH Hotels	Hotel NH Convenciones	2010	ES	Hotel & Restaurant	refurishment		10353	28.8286	1.34278e+06
0	NH Hotels	NH Hotels	NH Hotels	Hotel NH Podium	2010	ES	Hotel & Restaurant	Refurbishment		16836	25.8569	1.89237e+06
0	NH Hotels	NH Hotels	NH Hotels	NH Bálago	2010	Spain	Hotel	Refurbishment		7859	0.427788	1.40998e+06
0	NH Hotels	NH Hotels	NH Hotels	NH Bergamo	2010	Spain	Hotel	Refurbishment		4276	0.357012	667270
0	NH Hotels	NH Hotels	NH Hotels	NH Central Convenciones	2010	Spain	Hotel	Refurbishment		16900	0.259	0
0	NH Hotels	NH Hotels	NH Hotels	NH Podium	2010	Spain	Hotel	Refurbishment		10352	0.2882	0
0	NH Hotels	NH Hotels	NH Hotels	Bremen 3	2012	SE	Offices	Refurbishment	1960	26017	0.46	1.48817e+06
0	NH Hotels	NH Hotels	NH Hotels	Jupiter 15	2012	SE	Wholesale & Retail	Refurbishment	1962	10560	0.25	485760
0	Niam AB	Niam AB	Niam AB	Nora 11	2012	SE	Offices	Refurbishment	1980	34845	0.38	1.23003e+06
0	NÖ Landesimmobiliengesellschaft mbH (LIG)	NÖ Landesimmobiliengesellschaft mbH (LIG)	NÖ Landesimmobiliengesellschaft mbH (LIG)	Niederösterreichhaus Krems	2011	AT	Offices	New		9633	0.735514	289655
0	Nord-Grundschule / Bezirksamt Steglitz-Zehlendorf	Nord-Grundschule / Bezirksamt Steglitz-Zehlendorf	Nord-Grundschule / Bezirksamt Steglitz-Zehlendorf	0rd Grundschule	2006-2009	Germany	education	refurbishment	1895	5503	0.491049	925500
0	Nordstaden RE AB	Nordstaden RE AB	Nordstaden RE AB	Nordstaden 33:3	2010	DE	Offices	Refurbishment		15400	n/a	#VALUE!
0	Nordstaden RE AB	Nordstaden RE AB	Nordstaden RE AB	Nordstaden 33:3	2010	Germany	Offices	Refurbishment		15400		0
0	Norrporten i Örebro AB	Norrporten i Örebro AB	Norrporten i Örebro AB	Kv Porten Rättscentrum Örebro	2013	SE	Office	New Building	2010	16883	46
0	ÖBAU Mössler Baustoffhandel GmbH	ÖBAU Mössler Baustoffhandel GmbH	ÖBAU Mössler Baustoffhandel GmbH	ÖBAU Mössler - Landskron	2012	AT	Wholesale & Retail	New	2010	8719	0.57	375830
0	OBI GmbH & Co. Deutschland KG	OBI GmbH & Co. Deutschland KG	OBI GmbH & Co. Deutschland KG	OBI Göppingen	2011	DE	Wholesale & Retail	New		10328	0.282982	499772
0	OBI GmbH & Co. Deutschland KG	OBI GmbH & Co. Deutschland KG	OBI GmbH & Co. Deutschland KG	OBI Aachen	2012	DE	Wholesale & Retail	New	2010	9013	0.26	361127
0	OBI GmbH & Co. Deutschland KG	OBI GmbH & Co. Deutschland KG	OBI GmbH & Co. Deutschland KG	OBI Schwäbisch Gmünd	2013	DE	Wholesale & Retail	New Building	2010	5679	54.8	547752
0	OBI GmbH & Co. Deutschland KG	OBI GmbH & Co. Deutschland KG	OBI GmbH & Co. Deutschland KG	OBI Hamburg Bergedorf	2013	DE	Wholesale & Retail	New Building	n/a	8840	35.8	595992
0	OBI GmbH & Co. Deutschland KG	OBI GmbH & Co. Deutschland KG	OBI GmbH & Co. Deutschland KG	OBI Viersen	2013	DE	Wholesale & Retail	New Building	2010	6534	32.1	360685
0	Object Office Center Handelskai Immobilienerrichtungs GmbH & Co KG	Object Office Center Handelskai Immobilienerrichtungs GmbH & Co KG	Object Office Center Handelskai Immobilienerrichtungs GmbH & Co KG	Rivergate	2010	Austria	Offices	New		50000	0.308	#VALUE!
0	Objekt Linser Areal Immobilienerrichtungs GmbH & Co.KG	Objekt Linser Areal Immobilienerrichtungs GmbH & Co.KG	Objekt Linser Areal Immobilienerrichtungs GmbH & Co.KG	Shopping Center West, Innsbruck	2011	AT	Wholesale & Retail	New		15825.2	0.636001	680484
0	Objektgesellschaft Moosacher Straße mbh & Co. KG	Objektgesellschaft Moosacher Straße mbh & Co. KG	Objektgesellschaft Moosacher Straße mbh & Co. KG	Olympia Office Torwer	2010	Germany	Offices	New		25713	0.448167	2545587
0	Objektgesellschaft Moosacher Straße mbh & Co. KG	Objektgesellschaft Moosacher Straße mbh & Co. KG	Objektgesellschaft Moosacher Straße mbh & Co. KG	Olympia Office Torwer - Campus	2010	Germany	Offices	New		14118	0.447454	1.3525e+06
0	Objektgesellschaft Moosacher Straße mbh & Co. KG	Objektgesellschaft Moosacher Straße mbh & Co. KG	Objektgesellschaft Moosacher Straße mbh & Co. KG	Olympia-Office-Tower (campus)	2006-2009	Germany	office	new	2010	14118	0.448598	1355328
0	Objektgesellschaft Moosacher Straße mbh & Co. KG	Objektgesellschaft Moosacher Straße mbh & Co. KG	Objektgesellschaft Moosacher Straße mbh & Co. KG	Olympia-Office-Tower (skyscrapper)	2006-2009	Germany	office	new	2010	25713	0.448167	2545587
0	OGB - Östrreichischer Gewerkschaftsbund ÖGB	OGB - Östrreichischer Gewerkschaftsbund ÖGB	OGB - Östrreichischer Gewerkschaftsbund ÖGB	Biberstrasse 5	2010	Austria	Offices	Refurbishment		3644	0.260745	331604
0	OKQ8	OKQ8	OKQ8	OKQ8 Häggvik	2013	SE	Other (petrol station)	New Building	2010	842	44.9	27197
0	OPP Ørstedskolen	OPP Ørstedskolen	OPP Ørstedskolen	Public School	2010	Denmark	Education	New		14999	0.262881	374975
0	ÖRAG Österreichische Realitäten AG	ÖRAG Österreichische Realitäten AG	ÖRAG Österreichische Realitäten AG	Palais Weihburggasse 30	2012	NL	Offices	Refurbishment	1872	2162.23	0.45	478890
0	Ordem dos Engenheiros Região Norte	Ordem dos Engenheiros Região Norte	Ordem dos Engenheiros Região Norte	Edifício Sede da OERN	2012	PT	Offices	Refurbishment	1945	942	0.26	30040.4
0	Orgelfabriken Fastighets AB	Orgelfabriken Fastighets AB	Orgelfabriken Fastighets AB	Hönekulla 1:599/1	2012	SE	Offices	Refurbishment	Letter TO send!	3100	0.65	235600
0	Oesterreichische Kontrollbank AG	Österreichische Kontrollbank AG	Österreichische Kontrollbank AG	Strauchgasse 1-3 (OeKB)	2012	AT	Offices	Refurbishment	before 1919	17336	0.29	657901
0	Österreichische Wohnbaugenossenschaft gemeinnützige registrierte Genossenschaft m.b.H.	Österreichische Wohnbaugenossenschaft gemeinnützige registrierte Genossenschaft m.b.H.	Österreichische Wohnbaugenossenschaft gemeinnützige registrierte Genossenschaft m.b.H.	ÖWG Bürohaus	2012	AT	Offices	New	2005	6845.1	0.27	97436
0	Österreichische Wohnbaugenossenschaft gemeinnützige registrierte Genossenschaft m.b.H.	Österreichische Wohnbaugenossenschaft gemeinnützige registrierte Genossenschaft m.b.H.	Österreichische Wohnbaugenossenschaft gemeinnützige registrierte Genossenschaft m.b.H.	Office building Biberstraße 5	2006-2009	Austria	office	refurbishment	1901	3644	0.260745	331604
0	Park Naukowo-Technologiczny "Euro-Centrum" Sp. z o.o.	Park Naukowo-Technologiczny "Euro-Centrum" Sp. z o.o.	Park Naukowo-Technologiczny "Euro-Centrum" Sp. z o.o.	Budynek biurowo-uslugowy nr 8	2012	PL	Offices	New	Letter TO send!	6843	0.57	580492
0	Park-Office GdR IBA - Immotrend GmbH KSI GmbH	Park-Office GdR IBA - Immotrend GmbH KSI GmbH	Park-Office GdR IBA - Immotrend GmbH KSI GmbH	Bürogebäude Parkoffice - Citypark	2010	Germany	Offices	New		9593	0.263987	466220
0	Peab AB	Peab AB	Peab AB	Haga Vinge	2006-2009	Sweden	office	new	2010	10000	0.565891	560000
0	PeBri Projektutveckling AB	PeBri Projektutveckling AB	PeBri Projektutveckling AB	Backa 23:5	2012	SE				Letter SENT 25.09	#DIV/0!
0	Peter Ahrens Bauunternehmen GmbH	Peter Ahrens Bauunternehmen GmbH	Peter Ahrens Bauunternehmen GmbH	Verwaltungsgebäude Krohnstieg 45	2012	DE	Offices	New	2010	3029	0.27	127218
0	Pfizer	Pfizer	Pfizer	Pfizer ABs office in Silverdal, Sollentuna	2006-2009	Sweden	office	new	2005	31436	0.329252	1.5215e+06
0	Pharmaserv GmbH & Co. KG	Pharmaserv GmbH & Co. KG	Pharmaserv GmbH & Co. KG	M202 Green Office	2006-2009	Germany	industry	new	2009	15200	0.516695	1387760
0	Phoenix Park d.o.o.	Phoenix Park d.o.o.	Phoenix Park d.o.o.	Phoenix Plaza	2006-2009	Croatia	commercial center	new	2009	200000	0.710115	7329208
0	Piraeus Bank	Piraeus Bank	Piraeus Bank	Piraeus Bank	2006-2009	Greece	office	refurbishment	n/a	19250	n/a	476800
0	Planbo Projekt AB	Planbo Projekt AB	Planbo Projekt AB	Renaissance Malmö Hotel Rosen 8	2006-2009	Sweden	hotel	refurbishment	1880	11100	0.4375	1010100
0	Platzer Fastigheter	Platzer Fastigheter	Platzer Fastigheter	Balltorp 1:135	2010	Sweden	Offices	Refurbishment		6340	0.272	215560
0	Platzer Fastigheter	Platzer Fastigheter	Platzer Fastigheter	Streterdsvägen 80 - Bld. Nr. 10	2010	Sweden	Others	Refurbishment		n/a	0.353474	#VALUE!
0	Platzer Fastigheter	Platzer Fastigheter	Platzer Fastigheter	Streterdsvägen 82 - Bld. Nr. 2	2010	Sweden	Others	Refurbishment		n/a	0.356757	#VALUE!
0	Platzer Fastigheter	Platzer Fastigheter	Platzer Fastigheter	Streterdsvägen 84 - Bld. Nr. 11	2010	Sweden	Others	Refurbishment		n/a	0.331707	#VALUE!
0	Platzer Fastigheter	Platzer Fastigheter	Platzer Fastigheter	Streterdsvägen 85 - Bld. Nr. 1	2010	Sweden	Others	Refurbishment		1200	0.229426	110400
0	Platzer Fastigheter	Platzer Fastigheter	Platzer Fastigheter	Streterdsvägen 86 - Bld. Nr. 3-4	2010	Sweden	Others	Refurbishment		n/a	0.277228	#VALUE!
0	Platzer Fastigheter	Platzer Fastigheter	Platzer Fastigheter	Streterdsvägen 90 - Bld. Nr. 8	2010	Sweden	Others	Refurbishment		n/a	0.291209	#VALUE!
0	Platzer Fastigheter	Platzer Fastigheter	Platzer Fastigheter	Streterdsvägen 92 - Bld. Nr. 9	2010	Sweden	Others	Refurbishment		n/a	0.248927	#VALUE!
0	Platzer Fastigheter	Platzer Fastigheter	Platzer Fastigheter	Streterdsvägen 96-100 - Bld. Nr. 12-14	2010	Sweden	Others	Refurbishment		n/a	0.329268	#VALUE!
0	Platzer Fastigheter	Platzer Fastigheter	Platzer Fastigheter	Nordasten 14:1	2013	SE	Office	Refurbishment	1905 - 1993 1rst ref.	11600	46.6	751680
0	Platzer Fastigheter	Platzer Fastigheter	Platzer Fastigheter	Stampen 4:42	2013	SE	Office	Refurbishment	1940	8263	34.5	859352
0	Platzer Fastigheter	Platzer Fastigheter	Platzer Fastigheter	Gårda 1:15	2011	SE	Offices	Refurbishment		9450	0.289037	411075
0	Platzer Fastigheter	Platzer Fastigheter	Platzer Fastigheter	Högsbo 17:7	2011	SE	Offices	Refurbishment		5048	0.330872	248866
0	Platzer Fastigheter	Platzer Fastigheter	Platzer Fastigheter	Högsbo 3:9	2011	SE	Offices	Refurbishment		4285	0.502825	381365
0	Platzer Fastigheter	Platzer Fastigheter	Platzer Fastigheter	Högsbo 32:3	2011	SE	Offices	Refurbishment		9206	0.295455	359034
0	Platzer Fastigheter	Platzer Fastigheter	Platzer Fastigheter	Gårda 4:11	2012	SE	Offices	Refurbishment	1965	9439	0.39	514426
0	Platzer Fastigheter	Platzer Fastigheter	Platzer Fastigheter	Högsbo 13:6	2012	SE	Offices	Refurbishment	1992	7850	0.29	227650
0	Platzer Fastigheter	Platzer Fastigheter	Platzer Fastigheter	Högsbo 2:1	2012	SE	Offices	Refurbishment	1991	7850	0.29	227650
0	Platzer Fastigheter	Platzer Fastigheter	Platzer Fastigheter	Stigberget 34:12	2012	SE	Offices	Refurbishment	1967	7751	0.32	275160
0	Platzer Fastigheter	Platzer Fastigheter	Platzer Fastigheter	Stigberget 34:13	2012	SE	Offices	Refurbishment	1967	11592	0.36	682769
0	Prangl Gesellschaft m.b.H	Prangl Gesellschaft m.b.H	Prangl Gesellschaft m.b.H	Prangl Zettling	2012	AT	Offices	New	2010	1966	0.4	47895.9
0	Osnovna škola Ivan Goran Kovačić	Osnovna škola Ivan Goran Kovačić	Osnovna škola Ivan Goran Kovačić	Primary school Ivan Goran Kovacic	2006-2009	Croatia	education	refurbishment	1960	2029	0.47	n/a
0	Prologis	Prologis	Prologis	Arlanda	2006-2009	Sweden	industry	new	2010	20000	0.43	860000
0	Provincia di Venezia	Provincia di Venezia	Provincia di Venezia	Administrative block of the Instituto Tecnico Industriale Statale "C Zuccante"	2006-2009	Italy	education	refurbishment	1970	2748	0.507419	161661
0	Public Power Corporation S.A	Public Power Corporation S.A	Public Power Corporation S.A	Kallithea	2010	Greece	Others	Refurbishment		1400	0.204301	53200
0	Public Power Corporation S.A	Public Power Corporation S.A	Public Power Corporation S.A	Pagrati	2010	Greece	Others	Refurbishment		1100	0.326265	52470
0	R40 Terminalen AB	R40 Terminalen AB	R40 Terminalen AB	Vindrosen 8	2012	SE				Letter SENT 25.09	#DIV/0!
0	R5R Grup Immobiliari	R5R Grup Immobiliari	R5R Grup Immobiliari	Can Sant Joan Business Park - Building A	2010	ES	Offices	New		18775	33.1155	285380
0	R5R Grup Immobiliari	R5R Grup Immobiliari	R5R Grup Immobiliari	Cat Sant Joan Business Park - Building A	2010	Spain	Offices	New		18775	0.331155	285380
0	Regionservice - En del av Region Skåne	Regionservice	Regionservice	Pa-huset	2010	Sweden						0
0	Regionservice - En del av Region Skåne	Regionservice	Regionservice	Psykiatri Geriatik	2010	Sweden						0
0	Regionservice - En del av Region Skåne	Regionservice	Regionservice	Skånehuset	2010	Sweden						0
0	Rehabilitationszentrum Althofen	Rehabilitationszentrum Althofen	Rehabilitationszentrum Althofen	Humanomed Zentrum Althofen	2006-2009	Austria	healthcare	refurbishment	1972	24820	0.253807	2482000
0	Rehau AG+CO	Rehau AG+CO	Rehau AG+CO	GeoPark Y (Headquarters Rehau)	2006-2009	Germany	office	refurbishment	2004	1492	0.453741	169200
0	RheinEnergie AG	RheinEnergie AG	RheinEnergie AG	Neubau Hauptverwaltung Gebäude 11	2010	Germany	Offices	Under construction		35047	0.498482	3.45213e+06
0	RheinEnergie AG	RheinEnergie AG	RheinEnergie AG	Neubau Hauptverwaltung Gebäude 12	2010	Germany	Offices	Under construction		85830	0.406841	4.7979e+06
0	RheinEnergie AG	RheinEnergie AG	RheinEnergie AG	Neubau Hauptverwaltung Gebäude 13	2010	Germany						0
0	RheinEnergie AG	RheinEnergie AG	RheinEnergie AG	Neubau Hauptverwaltung Gebäude 14	2010	Germany	Offices	Under construction		1948	0.441885	164411
0	RheinEnergie AG	RheinEnergie AG	RheinEnergie AG	Neubau Hauptverwaltung Gebäude 15	2010	Germany	Offices	Under construction		3480	0.73165	967788
0	RIELA Karl-Heinz Knoop e.K.	RIELA Karl-Heinz Knoop e.K	RIELA Karl-Heinz Knoop e.K	RIELA site Riesenbeck	2013	DE	Manufacturing Industry	Refurbishment	1970-1979	10359	84	2812500
0	Became Solux GmbH	Rist und Stamm GbR	Rist und Stamm GbR	Solux GmbH	2006-2009	Germany	office	new	2005	1937	0.717593	30023.5
0	Riverside Besitz und Betrieb GmbH - 1 building (AT)	Riverside Besitz und Betrieb GmbH	Riverside Besitz und Betrieb GmbH	Shopping Center Riverside	2011	AT	Wholesale & Retail	New		29888	0.529325	1.0682e+06
0	Robert Murjahn Institute, Turkey Research and Development Institute	Robert Murjahn Institute, Turkey Research and Development Institute	Robert Murjahn Institute, Turkey Research and Development Institute	RMI Türkyie building	2006-2009	Turkey	other	new	2007	1763	0.54	n/a
0	Rondo Property Investments Sp. z o.o	Rondo Property Investments Sp zoo	Rondo Property Investments Sp zoo	Rondo	2006-2009	Poland	commercial center	new	2006	81852	0.683417	n/a
0	Rondo Property Investments Sp. z o.o	Rondo Property Investments Sp zoo	Rondo Property Investments Sp zoo	Rondo ONZ 1, Pl-00-124	2010	Poland						0
0	Rudolf Leiner GmbH	Rudolf Leiner GmbH	Rudolf Leiner GmbH	Headquarter of Rudolf Leiner GmbH	2012	AT	Wholesale & Retail	Refurbishment	1970	30832	0.54	3434583
0	Saint-Gobain Construction Products Polska	Saint-Gobain Construction Products Polska	Saint-Gobain Construction Products Polska	Saint-Gobain Construction Products Polska headquarters	2012	PL	Offices	Refurbishment	1970	2715	0.39	371955
0	Sandvik AB	Sandvik AB	Sandvik AB	Sjukvårdaren	2012	SE	Offices	New	Letter TO send!	3150	0.43	182700
0	Sant Llorenç Savall Town Council	Sant Llorenç Savall Town Council	Sant Llorenç Savall Town Council	El Patinet - Sant Llorenç savall's Kindergarden School	2010	Spain	Education	New		397	0.2887	44861
0	Schawb Versand GmbH	Schawb Versand GmbH	Schawb Versand GmbH	Logistikzentrum Schwab/ myToys Langenselbold	2010	Germany	Others	New		18192	0.414256	2.0215e+06
0	Schulverband Hengersberg	Schulverband Hengersberg	Schulverband Hengersberg	Hauptschule “Abt Bernhard Hilz” Hengersberg	2006-2009	Germany	education	refurbishment	1970	2936	0.869318	853495
0	Schulverband Hengersberg	Schulverband Hengersberg	Schulverband Hengersberg	Hauptschule "Abt Bernhard Hilz"	2010	Germany						0
0	Schwamm & Cie. GbR	Schwamm & Cie. GbR	Schwamm & Cie. GbR	Ostspange 8	2013	DE	Wholesale & Retail	New Building	2010	1520	43.7	138343
0	SeaBridge SA	SeaBridge SA	SeaBridge SA	SeaBridge Logistics	2006-2009	Belgium	industry	new	2009	n/a	0.730496	n/a
0	SECUR Grundstücksgesellschaft Stralauer Allee mbH	SECUR Grundstücksgesellschaft Stralauer Allee mbH	SECUR Grundstücksgesellschaft Stralauer Allee mbH	SECUR Stralauer Allee Berlin	2012	DE	Wholesale & Retail	New	2010	9074	0.3	306701
0	LVR - Landschaftsverband Rheinland	LVR - Landschaftsverband Rheinland	LVR - Landschaftsverband Rheinland
0	Servei Catala de la Salut	Servei Catala de la Salut	Servei Catala de la Salut	Primary healthcare Centre	2006-2009	Spain	healthcare	new	2007	3000	0.293266	346200
0	Siemens AB	Siemens AB	Siemens AB	Siemens Huvudkontor i Upplands Väsby	2012	SE	Offices	Refurbishment	2006	22638	0.45	1.13643e+06
0	Siemens AB	Siemens AB	Siemens AB	Gebäude 38	2012	DE	Offices	New	2005	2560	0.32	290106
0	Siemens AB	Siemens AB	Siemens AB	Gebäude 64	2012	DE	Offices	New	2005	469.8	0.22	152210
0	Siemens AB	Siemens AB	Siemens AB	MuFu Wegberg	2012	GE	Manufacturing & Industry	new	2010	4489	0	497969
0	Siemens AB	Siemens AB	Siemens AB	Service Logistic Hall Duisburg	2012	DE	Manufacturing & Industry	New	2010	4114	0.81	1071974
0	Siemens AB	Siemens AB	Siemens AB	TLM-Halle Nürnberg Katzwanger Straße	2012	DE	Other	new	2005	2082	0	1084128
0	Siemens AG Österreich	Siemens AG Österreich	Siemens AG Österreich	KiTa SieKids Erlangen-Süd	2012	DE	Education	new		1127.3	0	146662
0	Siemens AG Siemens Real Estate	Siemens AG Siemens Real Estate	Siemens AG Siemens Real Estate	Siemens City	2010	Austria	Offices	New		61137.6	0.303965	843698
0	Siemens AG Siemens Real Estate	Siemens AG Siemens Real Estate	Siemens AG Siemens Real Estate	SIEMENS FFM CB, Extension	2006-2009	Germany	industry	new	2009	2539	0.319741	262786
0	Siemens AG Siemens Real Estate	Siemens AG Siemens Real Estate	Siemens AG Siemens Real Estate	SIEMENS FFM CB, Extension II	2006-2009	Germany	industry	new	2009	5143	0.362922	569844
0	Siemens AG Siemens Real Estate	Siemens AG Siemens Real Estate	Siemens AG Siemens Real Estate	SIEMENS Power Generation Mittellasthalle 81 Rheinstraße 100 45478 Mülheim an der Ruhr	2006-2009	Germany	industry	new	2009	12129	0.255684	1.60952e+06
0	Siemens AG Siemens Real Estate	Siemens AG Siemens Real Estate	Siemens AG Siemens Real Estate	Halle 8 + 9, Görlitz	2006-2009	Germany	industry	refurbishment	1942	5844	0.317209	2337600
0	Siemens AG Siemens Real Estate	Siemens AG Siemens Real Estate	Siemens AG Siemens Real Estate	Power Generation Building 60, Huttenstrasse 12, 10553 Berlin	2006-2009	Germany	industry	new	2009	8060	0.253666	2788760
0	Siemens AG Siemens Real Estate	Siemens AG Siemens Real Estate	Siemens AG Siemens Real Estate	SIEMENS Office Building, Hofmannstraße 51, Building 1748, 82379 München (DE)	2006-2009	Germany	office	refurbishment	1963	4855	0.488938	214591
0	Siemens AG Siemens Real Estate	Siemens AG Siemens Real Estate	Siemens AG Siemens Real Estate	SIEMENS Office Building, Hofmannstraße 51, Building 1752, 82379 München (DE)	2006-2009	Germany	office	refurbishment	1963	4855	0.522142	246148
0	Siemens AG Siemens Real Estate	Siemens AG Siemens Real Estate	Siemens AG Siemens Real Estate	SIEMENS Office Building, Hofmannstraße 5, Building 1749, 82379 München (DE)	2006-2009	Germany	office	refurbishment	1965	4876	0.328636	352535
0	Siemens AG Siemens Real Estate	Siemens AG Siemens Real Estate	Siemens AG Siemens Real Estate	SIEMENS Office Building, Hofmannstraße 51, Building 1755, 82379 München (DE)	2006-2009	Germany	office	refurbishment	1963	13461	0.488938	594976
0	Siemens AG Siemens Real Estate	Siemens AG Siemens Real Estate	Siemens AG Siemens Real Estate	Power Generation Office Building 91, Rheinstraße 100, 45478 Mühlheim and der Ruhr	2006-2009	Germany	office	new	2009	14717	0.28303	709359
0	Siemens AG Siemens Real Estate	Siemens AG Siemens Real Estate	Siemens AG Siemens Real Estate	SIEMENS Office Building 82, BA1 Erlangen, G. Scharowsky-Straße 21, 91058 Erlangen	2006-2009	Germany	office	new	2008	12308	0.31013	795097
0	Siemens AG Siemens Real Estate	Siemens AG Siemens Real Estate	Siemens AG Siemens Real Estate	Neubau Bürogebäude Düsseldorf-Airport	2006-2009	Germany	office	new	2010	17049	0.391683	1.99132e+06
0	Siemens AG Siemens Real Estate	Siemens AG Siemens Real Estate	Siemens AG Siemens Real Estate	Test Center for transformers: Prüffeld 0rd, 90453 Nürnberg	2006-2009	Germany	office	new	2008	12308	0.976328	11827988
0	Siemens AG Siemens Real Estate	Siemens AG Siemens Real Estate	Siemens AG Siemens Real Estate	SIEMENS Güterverteilzentrum GVZ (Logistics Building), Hüttenstrasse 12, 10553 Berlin.	2011	DE	Offices	New		3087	31.0682	196179
0	Siemens AG Siemens Real Estate	Siemens AG Siemens Real Estate	Siemens AG Siemens Real Estate	Building W 1303 ibu Halle 39	2010	Germany	Others	New		625.5	0.34088	83817
0	Siemens AG Siemens Real Estate	Siemens AG Siemens Real Estate	Siemens AG Siemens Real Estate	Düsseldorf-Airport office building	2010	DE	Offices	New		17049	39.1683	1.99132e+06
0	Siemens AG Siemens Real Estate	Siemens AG Siemens Real Estate	Siemens AG Siemens Real Estate	Erlangen Gebäude 80	2010	Germany	Offices	New		6641	0.446402	589057
0	Siemens AG Siemens Real Estate	Siemens AG Siemens Real Estate	Siemens AG Siemens Real Estate	Kindernest im Röteheimpark	2010	Germany	Education	New		788	0.52056	90777.6
0	Siemens AG Siemens Real Estate	Siemens AG Siemens Real Estate	Siemens AG Siemens Real Estate	KiTa Karlsruhe G.-Braun-Str. 16, 76187 Karlsruhe	2010	Germany	Education	New		977	0.554607	184067
0	Siemens AG Siemens Real Estate	Siemens AG Siemens Real Estate	Siemens AG Siemens Real Estate	Kita Kinderlaube	2010	Germany	Education	New		1111	0.408	#VALUE!
0	Siemens AG Siemens Real Estate	Siemens AG Siemens Real Estate	Siemens AG Siemens Real Estate	Kita SieKids 81541	2010	Germany	Education	New		1289	0.607333	46971.2
0	Siemens AG Siemens Real Estate	Siemens AG Siemens Real Estate	Siemens AG Siemens Real Estate	Office Building Düsseldorf-Airport	2010	Germany						0
0	Siemens AG Siemens Real Estate	Siemens AG Siemens Real Estate	Siemens AG Siemens Real Estate	SieKids München-Perlach	2010	Germany	Education	New		1101	0.598741	83786.1
0	Siemens AG Siemens Real Estate	Siemens AG Siemens Real Estate	Siemens AG Siemens Real Estate	KiTa SieKids Amberg	2013	DE	Educational	New Building	2010	747	48.5	59264
0	Siemens Real Estate GmbH & CO. OHG	Siemens Real Estate GmbH & CO.	Siemens Real Estate GmbH & CO.	Gebäude 38	2013	DE	Office	New Building	2005-2010	4086	31.5	290106
0	Siemens Real Estate GmbH & CO. OHG	Siemens Real Estate GmbH & CO.	Siemens Real Estate GmbH & CO.	Siemens Power Generation Schwerlasthalle, Gorlitz	2006-2009	Germany	industry	new	2008	2914	0.288555	604655
0	Siemens Real Estate GmbH & CO. OHG	Siemens Real Estate GmbH & CO.	Siemens Real Estate GmbH & CO.	Siemes AG Verwaltungsgebaude Berlin	2006-2009	Germany	office	refurbishment	1913	76525	0.261538	910648
0	Siemens Real Estate GmbH & CO. OHG	Siemens Real Estate GmbH & CO.	Siemens Real Estate GmbH & CO.	Lindenplatz 2	2006-2009	Germany	office	new	2007	16800	0.232171	1711920
0	Siemens Real Estate GmbH & CO. OHG	Siemens Real Estate GmbH & CO.	Siemens Real Estate GmbH & CO.	Siemens AG Muenchen Perlach, Gebäude 9115	2006-2009	Germany	office	refurbishment	1978	23190	0.264475	3285500
0	Siemens Real Estate GmbH & CO. OHG	Siemens Real Estate GmbH & CO.	Siemens Real Estate GmbH & CO.	Siemens Mitarbeiter Casi0 erlangen mitte, bau 205	2006-2009	Germany	other	refurbishment	1960	3616	0.258165	600256
0	Siemens S.p.A	Siemens S.p.A	Siemens S.p.A	SIEMENS Amberg A & D Kantine	2006-2009	Germany	other	new	2009	3154	0.456909	986571
0	Siemens S.p.A	Siemens S.p.A	Siemens S.p.A	Laurentina 455	2010	Italy						0
0	Siemens S.p.A	Siemens S.p.A	Siemens S.p.A	Vipiteno 4	2010	Italy						0
0	Siemens S.p.A	Siemens S.p.A	Siemens S.p.A	Sede Roma Laurentina	2006-2009	Italy	office	new	2009	5293	0.44	242532
0	Siemens S.p.A	Siemens S.p.A	Siemens S.p.A	Sede Roma Laurentina	2010	IT	104.1	7060		7060		0
0	Siemens S.p.A	Siemens S.p.A	Siemens S.p.A	Vipiteno Office Building 1	2010	IT	Offices	New	2010	15561	44.0968	1.84242e+06
0	Siemens Transmission & distribution	Siemens Transmission & distribution	Siemens Transmission & distribution	Building C3	2010	France	Offices	Refurbishment		1767	0.705103	451645
0	Crowne Plaza Copenhagen Towers	Crowne Plaza Copenhagen Towers	Crowne Plaza Copenhagen Towers	Kopenhagen Towers, building 408	2006-2009	Denmark	hotel	new	2010	130000	0.5	14326000
0	Skanska Commercial Development Finland oy	Skanska Commercial Development Finland oy	Skanska Commercial Development Finland oy	REC Helsingin Neptun	2013	FI	Office	New Building	2010	8631	44	526491
0	Skanska Commercial Development Finland oy	Skanska Commercial Development Finland oy	Skanska Commercial Development Finland oy	REC Helsingin Kathy	2013	FI	Office	New Building	2012	9987	46	768999
0	Skanska Commercial Development Finland oy	Skanska Commercial Development Finland oy	Skanska Commercial Development Finland oy	Lintulahti Office Building	2006-2009	Finland	office	new	n/a	15371	0.300578	799292
0	Skanska Commercial Development Nordic	Skanska Commercial Development Nordic	Skanska Commercial Development Nordic	Project Havneholmen Tower	2006-2009	Denmark	commercial center	new	2010	18216	0.2579	460865
0	Skanska Commercial Development Nordic	Skanska Commercial Development Nordic	Skanska Commercial Development Nordic	Alfa	2006-2009	Denmark	office	new	2010	3651	0.298117	104054
0	Skanska Commercial Development Nordic	Skanska Commercial Development Nordic	Skanska Commercial Development Nordic	Scylla 3	2006-2009	Sweden	office	new	2009	15960	0.245455	430920
0	Skanska Commercial Development Nordic	Skanska Commercial Development Nordic	Skanska Commercial Development Nordic	Sturegatan 1	2006-2009	Sweden	office	new	2010	12250	0.330508	477750
0	Skanska Commercial Development Nordic	Skanska Commercial Development Nordic	Skanska Commercial Development Nordic	Österport 7	2006-2009	Sweden	office	refurbishment	1969	11009	0.258621	495405
0	Skanska Commercial Development Nordic	Skanska Commercial Development Nordic	Skanska Commercial Development Nordic	Hagaporten III/Stora Frösunda 3	2006-2009	Sweden	office	new	2008	28000	0.342105	1092000
0	Skanska Commercial Development Nordic	Skanska Commercial Development Nordic	Skanska Commercial Development Nordic	BCG48	2010	Denmark	Offices	New		13390	0.550077	1434069
0	Skanska Commercial Development Nordic	Skanska Commercial Development Nordic	Skanska Commercial Development Nordic	Kv Gångaren 16	2012	SE	Offices	New	2010	12543	0.4	564435
0	Skanska Commercial Development Nordic	Skanska Commercial Development Nordic	Skanska Commercial Development Nordic	Kv Nereus 1, Byggnad A	2012	SE	Offices	New	2009	9380	0.36	403340
0	Skanska Commercial Development Nordic	Skanska Commercial Development Nordic	Skanska Commercial Development Nordic	Kv Nereus 1, Byggnad B	2012	SE	Offices	New	2009	10180	0.38	458100
0	Skanska Commercial Development Nordic	Skanska Commercial Development Nordic	Skanska Commercial Development Nordic	Nordhuset, Kastrup	2012	DK	Wholesale & Retail	New	2010	4900	0.31	147245
0	Skanska Commercial Development Nordic	Skanska Commercial Development Nordic	Skanska Commercial Development Nordic	Polisen 1	2012	SE				Letter SENT 25.09
0	Skanska Commercial Development Nordic	Skanska Commercial Development Nordic	Skanska Commercial Development Nordic	Kv Tabellen 4	2011	SE	Institutional	New		22250	0.255993	826810
0	Skanska Commercial Development Nordic	Skanska Commercial Development Nordic	Skanska Commercial Development Nordic	Långhuset	2011	SE	Wholesale & Retail	New		5400	0.453782	291600
0	Skanska Commercial Development Nordic	Skanska Commercial Development Nordic	Skanska Commercial Development Nordic	Gårda 18:25	2006-2009	Sweden	office	new	2010	19600	0.252101	588000
0	Skanska Commercial Development Nordic	Skanska Commercial Development Nordic	Skanska Commercial Development Nordic	Forskaren 3	2006-2009	Sweden	office	new	2010	12300	0.421053	590400
0	Skanska Commercial Development Nordic	Skanska Commercial Development Nordic	Skanska Commercial Development Nordic	Bylingen 1	2006-2009	Sweden	office	new	2009	20200	0.27972	808000
0	Skanska Commercial Development Nordic	Skanska Commercial Development Nordic	Skanska Commercial Development Nordic	Gångaren 11	2006-2009	Sweden	office	new	2010	29194	0.252101	875820
0	Skanska Installation AB	Skanska Installation AB	Skanska Installation AB	Kv Vinkeln 1	2012	SE	Offices	Refurbishment	1970	1405	0.32	106780
0	Skanska Commercial Development Nordic - Skanska Øresund A/S	Skanska Commercial Development Nordic - Skanska Øresund A/S	Skanska Commercial Development Nordic - Skanska Øresund A/S	Havneholmen Tower	2010	Denmark	Offices	New		24426	0.260163	625306
0	Skanska Property Czech Republic s.r.o.	Skanska Property Czech Republic s.r.o.	Skanska Property Czech Republic s.r.o.	Skanska Nordica (Ostrava)	2010	CZ	Offices	New		18836	52.514	1770584
0	Skanska Property Hungary Ltd.	Skanska Property Hungary Ltd	Skanska Property Hungary Ltd	Green House	2013	HU	Office	New Building	2010	18216	49.7	1.19679e+06
0		Skanska Property Hungary Ltd	Skanska Property Hungary Ltd	Népliget Center	2006-2009	Hungary	office	new	2010	29000	0.25	n/a
0		Skanska Property Poland	Skanska Property Poland	Green Towers A	2012	PL	Offices	New	2010	11592	0.26	3333210
0	Skanska Property Poland	Skanska Property Poland	Skanska Property Poland	Atrium City	2010	Poland	Offices	New		19680	0.257991	2223840
0	Skanska Property Poland	Skanska Property Poland	Skanska Property Poland	Gunwaldzki center A,B and C	2010	Poland	Offices	New		21767	0.376	2524972
0	Skanska Property Poland	Skanska Property Poland	Skanska Property Poland	GCO Green Corner	2013	PL	Office	New Building	2010	46000	28	1725000
0	Skanska Property Poland	Skanska Property Poland	Skanska Property Poland	Green Horizon A	2013	PL	Office	New Building	2010	23000	34.8	9297612
0	Skanska Property Poland	Skanska Property Poland	Skanska Property Poland	Green Horizon B	2013	PL	Office	New Building	2010	13000	33.3	5089971
0	Skanska Property Poland	Skanska Property Poland	Skanska Property Poland	Malta House	2013	PL	Office	New Building	2010	14700	27.8	4389889
0	Skanska Property Poland	Skanska Property Poland	Skanska Property Poland	Marynarska Point B2 (PL)	2006-2009	Poland	office	new	2008	13307	0.379167	1210937
0	Skanska Property Poland	Skanska Property Poland	Skanska Property Poland	Marynarska Point B1 (PL)	2006-2009	Poland	office	new	2008	16821	0.380753	1530711
0	Skanska Property Poland	Skanska Property Poland	Skanska Property Poland	Atrium City	2006-2009	Poland	office	new	2008	22683	0.325286	4.00355e+06
0	Skanska Property Poland	Skanska Property Poland	Skanska Property Poland	Grunwaldzki Center Building A	2010	PL	Offices	New		21767	37.785	2524972
0	Skanska Property Poland	Skanska Property Poland	Skanska Property Poland	Grunwaldzki Center Building C	2010	PL	Offices	New		8099	35.2761	931385
0	Sociedad General De Aguas De Barcelona S.A	Sociedad General De Aguas De Barcelona	Sociedad General De Aguas De Barcelona	Torre Agbar	2011	ES	Offices	New		24800	0.346181	1.07679e+07
0	Solux GmbH	Solux GmbH	Solux GmbH	PHOW - Passive house Office and Workshop	2010	Germany	Offices	New		570	0.750779	13737
0	Sparkasse Herford	Sparkase Herford	Sparkase Herford	Sparkasse Herford	2010	Germany	Offices	Refurbishment		2278.4	0.342	176348
0	Sparkasse Herford	Sparkase Herford	Sparkase Herford	Sparkasse Herford	2010	Germany	2278.4	Refurbishment		148.89		0
0	Sparkasse Herford	Sparkase Herford	Sparkase Herford	Neubau der Sparkassenfiliale Eilshausen	2012	DE	Offices	New	2010	414	0.37	35956
0	Sparkasse Herford	Sparkase Herford	Sparkase Herford	Sparkasse herford, Altbau	2010	DE	Offices	Refurbishment		2278	34.2024	176317
0	Sparkasse Herford	Sparkase Herford	Sparkase Herford	Sparkasse herford, Löhne	2010	DE	Offices	Refurbishment		385	43.728	43081.5
0	Sparkasse KölnBonn	Sparkasse KölnBonn	Sparkasse KölnBonn	Friedenplatz 1-3, 5311 Bonn	2010	Germany	Offices	New		19332	0.294	721084
0	Sparkasse KölnBonn	Sparkasse KölnBonn	Sparkasse KölnBonn	Friednplatz 1-3, 53111 Bonn	2010	Germany	Offices	Under construction		19332	0.293375	719150
0	Sparkasse Vest Recklinghausen	Sparkasse Vest Recklinghausen	Sparkasse Vest Recklinghausen	Zentrale der Sparkasse Vest Recklinghausen	2012	DE	Offices	Refurbishment	1960	8077	0.26	514945
0	Sparkasse Vorderpfalz	Sparkasse Vorderpfalz	Sparkasse Vorderpfalz	Sparkasse Vorderpfalz Ludwigshafen	2006-2009	Germany	office	refurbishment	1974	6490	0.640351	473770
0	Stadt Bergheim	Stadt Bergheim	Stadt Bergheim	Kita Kleine Strolche in Ahe	2013	DE	Educational	New Building	2013	932	28.4	48464
0	Stadt Bergheim	Stadt Bergheim	Stadt Bergheim	Kita Rappelkiste in Quadrath-Ichendorf	2013	DE	Educational	New Building	2013	997	30.7	55832
0	Stadt Bergheim	Stadt Bergheim	Stadt Bergheim	Kita Tigermaus in Zieverich	2013	DE	Educational	New Building	2010	945	30.7	82960
0	Stadt Bergheim	Stadt Bergheim	Stadt Bergheim	Neuebau Kindertagesstätte	2013	DE	Educational	New Building	2010	791.6	28.7	41455
0	Stadt Büdingen	Stadt Büdingen	Stadt Büdingen	Feuerwehrgerätehaus	2010	Germany	Others	Under construction		1954	0.21419	62528
0	Stadt Mörfelden-Walldorf	Stadt Mörfelden-Walldorf	Stadt Mörfelden-Walldorf	community centre Mörfelden-Walldorf	2006-2009	Germany	other	refurbishment	1920	4525	0.564103	696850
0	Stadt Mörfelden-Walldorf	Stadt Mörfelden-Walldorf	Stadt Mörfelden-Walldorf	City Hall Walldorf	2006-2009	Germany	public administration	refurbishment	1965	3107	0.744898	680433
0	Stadt Nuernberg	Stadt Nuernberg	Stadt Nuernberg	abattoir	2006-2009	Germany	other	refurbishment	1890	1862	0.824733	488030
0	Stadtkrankenhaus Schwabach GmbH	Stadtkrankenhaus Schwabach gGmbH	Stadtkrankenhaus Schwabach gGmbH	KHSC;SKH Schwabach	2013	DE	Healthcare & Social work	Refurbishment	1937	16819	32.5	3403100
0	Stadtsiedlung Heilbronn	Stadtsiedlung Heilbronn	Stadtsiedlung Heilbronn	Neubau Büro-/Verwaltungsgebäude IB Solution	2012	DE	Offices	New	2010	1859.5	0.26	78864
0	Stadtsiedlung Heilbronn	Stadtsiedlung Heilbronn	Stadtsiedlung Heilbronn	WTZ 1 Neubau Büro-/ Verwaltungsgebäude	2011	DE	Offices	New		1170	0.293059	57552.3
0	Stadtwerke Traunreut	Stadtwerke Traunreut	Stadtwerke Traunreut	Stadtwerke Traunreut	2012	DE	Offices	New	2005	881	0.6	103941
0	Stallsiken Fastighets AB, c/o AxFast AB	Stallsiken Fastighets AB, c/o AxFast AB	Stallsiken Fastighets AB, c/o AxFast AB	Järnet 4	2012	SE	Wholesale & Retail	New	2009	11544	0.25	379798
0	Statens Fastighetsverk	Statens Fastighetsverk	Statens Fastighetsverk	Carlstens fastning	2010	Sweden	Sport and leisure	Refurbishment		n/a	0.432584	#VALUE!
0	Statens Fastighetsverk	Statens Fastighetsverk	Statens Fastighetsverk	Kv Loen	2012	SE	Offices	Refurbishment	2009	27670	0.41	1189810
0	Statens Fastighetsverk	Statens Fastighetsverk	Statens Fastighetsverk	Stockholm Observatorium, i Saltsjöbaden	2006-2009	Sweden	n/a	refurbishment	1937	3314	0.644269	540182
0	Stebo vzw	Stebo vzw	Stebo vzw	Stebo Homebase	2006-2009	Belgium	office	new	2011	n/a	0.849624	n/a
0	Stebo vzw	Stebo vzw	Stebo vzw	Homebase	2010	Belgium						0
0	Stebo vzw	Stebo vzw	Stebo vzw	Stebo Homebase	2010	BE	Offices	New		n/a	84.9624	#VALUE!
0	Stephan Terbrack GmbH	Stephan Terbrack GmbH	Stephan Terbrack GmbH	Neubau - Produktion	2010	Germany	Industry	New		1714	0.545015	154603
0	Stephan Terbrack GmbH	Stephan Terbrack GmbH	Stephan Terbrack GmbH	Neubau - Produktion	2010	DE	165.5	1714		90.2		0
0	Stockholms Hamn AB	Stockholms Hamn AB	Stockholms Hamn AB	Stora Tullhuset	2011	SE	Logistic & Storage	Refurbishment		10288	0.303704	253085
0	Storchengrund GmbH & Co KG	Storchengrund GmbH & Co. KG	Storchengrund GmbH & Co. KG	Star Inn Hotel Schonbrunn	2013	AT
0	Strömberg Distribution Fastighets AB	Strömberg Distribution Fastighets AB	Strömberg Distribution Fastighets AB	Jordbromalm 4:10	2006-2009	Sweden	office	new	2006	7060	0.272727	105900
0	SveaReal	SveaReal	SveaReal	Particentralen 1	2011	SE	Offices	Refurbishment		2448	0.254009	217554
0	SveaReal	SveaReal	SveaReal	Svinbådan 4	2011	SE	Offices	Refurbishment		1600	0.449036	130400
0	SveaReal	SveaReal	SveaReal	Brudbuketten 13	2012	SE	Offices	Refurbishment	1988	1063	0.43	100804
0	SveaReal	SveaReal	SveaReal	Jupiter 12	2012	SE	Offices	Refurbishment	1978	1442	0.23	86707.5
0	SveaReal	SveaReal	SveaReal	Bägaren	2013	SE	Office	Refurbishment	1985	3921	28	153816
0	SveaReal	SveaReal	SveaReal	Svinbådan 5	2013	SE	Office	Refurbishment	1963	2639	43.6	88446.9
0	Svenska Kyrkan I Göteborg	Svenska Kyrkan I Göteborg	Svenska Kyrkan I Göteborg	Bergums Kyrka	2010	Sweden	Others	Refurbishment		n/a	0.564103	#VALUE!
0	Svenska Kyrkan I Göteborg	Svenska Kyrkan I Göteborg	Svenska Kyrkan I Göteborg	Billdals Kyrka	2010	Sweden	Others	Refurbishment		n/a	0.44186	#VALUE!
0	Svenska Kyrkan I Göteborg	Svenska Kyrkan I Göteborg	Svenska Kyrkan I Göteborg	Västra Frölundas	2010	Sweden	Others	Refurbishment		n/a	0.567227	#VALUE!
0	Svenska Kyrkan I Göteborg	Svenska Kyrkan I Göteborg	Svenska Kyrkan I Göteborg	Näset 51:54	2012	SE
0	added	Swedavia AB	Swedavia AB	Hotell Clarion Arlanda Airport	2013	SE	Hotel & Restaurant	New Building	2010	29650	41.6	1719000
0	Technologie Center Eching GmbH	TechnologieCenter Eching GmbH	TechnologieCenter Eching GmbH	Handwerkerhoh Eching	2010	Germany	Industry	New		1885	0.322559	182468
0	TEDI GmbH & Co KG	TEDI GmbH & Co KG	TEDI GmbH & Co KG	TEDi Bad Abbach	2011	DE	Wholesale & Retail	New		431.6	46.7131	51575
0		TEDI GmbH & Co KG	TEDI GmbH & Co KG	TEDI Bad Abbach	2010	Germany	Commercial centre	New		431	0.467	51547.6
0		TEDI GmbH & Co KG	TEDI GmbH & Co KG	TEDI Berlin Marzahn FM 02	2010	Germany	Commercial centre	New		447	0.471538	54802.2
0		TEDI GmbH & Co KG	TEDI GmbH & Co KG	TEDI Elsenfeld	2010	Germany	Commercial centre	New		533	0.38034	48876.1
0		TEDI GmbH & Co KG	TEDI GmbH & Co KG	TEDI Mainhardt	2010	Germany	Commercial centre	New		530	0.523	72769
0		TEDI GmbH & Co KG	TEDI GmbH & Co KG	TEDI Moordorf	2010	Germany	Commercial centre	New		505	0.573	85042
0		TEDI GmbH & Co KG	TEDI GmbH & Co KG	TEDI Weiler im Allgäu	2010	Germany	Commercial centre	New		431.4	0.310781	30715.7
0		TEDI GmbH & Co KG	TEDI GmbH & Co KG	TEDI Hohen Neuendorf	2011	DE	Wholesale & Retail	New		440	0.312217	25828
0		TEDI GmbH & Co KG	TEDI GmbH & Co KG	TEDi Jestetten	2011	DE	Wholesale & Retail	New		630	0.384624	43904.7
0		TEDI GmbH & Co KG	TEDI GmbH & Co KG	TEDi Meßkirch	2011	DE	Wholesale & Retail	New		530.4	0.37708	45550.8
0		TEDI GmbH & Co KG	TEDI GmbH & Co KG	TEDi Riedstadt	2011	DE	Wholesale & Retail	New		475	0.712946	129276
0	Telge Fastigheter	Telge Fastigheter	Telge Fastigheter	Hölö Förskola	2006-2009	Sweden	education	new	2009	1195	0.365217	50190
0	Telge Fastigheter	Telge Fastigheter	Telge Fastigheter	Kaxberg Förskola	2006-2009	Sweden	education	new	2009	1195	0.365217	50190
0	Telge Fastigheter	Telge Fastigheter	Telge Fastigheter	Ljungbacken Förskola	2006-2009	Sweden	education	new	2009	1195	0.365217	50190
0	Telge Fastigheter	Telge Fastigheter	Telge Fastigheter	Fornbackaskolan	2011	SE	Education	Refurbishment		7260	0.441964	718740
0	Telge Fastigheter	Telge Fastigheter	Telge Fastigheter	KV Glasberga	2012	SE	Healthcare & Social Work	New	2010	5360	0.29	176880
0	Telge Fastigheter	Telge Fastigheter	Telge Fastigheter	Södertälje Årsboken 31	2012	SE	Education	refurbishment		673		98258
0	Telge Fastigheter	Telge Fastigheter	Telge Fastigheter	Glasberga 1:23	2013	SE
0	Telge Fastigheter	Telge Fastigheter	Telge Fastigheter	Helenelundsskolan	2013
0	Telge Fastigheter	Telge Fastigheter	Telge Fastigheter	Väghyveln 14	2013
0	Telge Fastigheter	Telge Fastigheter	Telge Fastigheter	Noshörningen 14	2013
0	Telge Fastigheter	Telge Fastigheter	Telge Fastigheter	Skolhuset 5	2013
0	Telge Fastigheter	Telge Fastigheter	Telge Fastigheter	Tavestaskolan 3	2013
0	Terme snovik – Kamnik d.o.o.	Terme snovik – Kamnik d.o.o.	Terme snovik – Kamnik d.o.o.	Terme s0vik	2006-2009	Slovenia	leisure	refurbishment	n/a	7127	0.45	n/a
0	TGE SpA Partner	TGE SpA Partner	TGE SpA Partner	via forcella 12	2006-2009	Italy	office	refurbishment	1600	425	0.685185	34573
0	THOGEVA Privatstiftung	THOGEVA Privatstiftung	THOGEVA Privatstiftung	K1 - Shopping Center and Office Building	2012	AT	Offices	New	2010	12903	0.39	333284
0	THS GmbH	THS GmbH	THS GmbH	Hauptverwaltungsgebäude 0rdstern	2006-2009	Germany	industry	refurbishment	1937	14252	0.795597	3605756
0	Fundació Esforç	Fundació Esforç	Fundació Esforç
0	Lidl Dienstleistung GmbH & Co. KG	Lidl Dienstleistung GmbH & Co. KG	Lidl Dienstleistung GmbH & Co. KG
0	Osnovna škola Ivan Goran Kovačić	Osnovna škola Ivan Goran Kovačić	Osnovna škola Ivan Goran Kovačić
0	Peter Austen wire & cable GmbH	Peter Austen wire & cable GmbH	Peter Austen wire & cable GmbH
0	Pietsch Bochum GmbH & Co. KG	Pietsch Bochum GmbH & Co. KG	Pietsch Bochum GmbH & Co. KG
0	R.A.I. Betriebsberatungsgesellschaft m.b.H.	R.A.I. Betriebsberatungsgesellschaft m.b.H.	R.A.I. Betriebsberatungsgesellschaft m.b.H.
0	Sanders Investments SP. ZO.O.	Sanders Investments SP. ZO.O.	Sanders Investments SP. ZO.O.
0	SCOR Rückversicherung Direktion für Deutschland | Niederlassung der SCOR SE	SCOR Rückversicherung Direktion für Deutschland | Niederlassung der SCOR SE	SCOR Rückversicherung Direktion für Deutschland | Niederlassung der SCOR SE
0	Srednja škola Duga Resa	Srednja škola Duga Resa	Srednja škola Duga Resa
0	Stadt Frankfurt am Main	Stadt Frankfurt am Main	Stadt Frankfurt am Main
0	Stadt Oldenburg	Stadt Oldenburg	Stadt Oldenburg
0	Tengelmann Warenhandelsgesellschaft KG	Tengelmann Warenhandelsgesellschaft KG	Tengelmann Warenhandelsgesellschaft KG
0	TOKAN 5 AB (Gotska Fastighets AB)	TOKAN 5 AB (Gotska Fastighets AB)	TOKAN 5 AB (Gotska Fastighets AB)	Fjällskivlingen 4	2013	SE
0	Tredingen Utveckling AB	Tredingen Utveckling AB	Tredingen Utveckling AB	Lindesbergs Arena	2010	Sweden	Sport and leisure	New		7772	0.339623	279792
0	TREI Real Estate GmbH	TREI Real Estate Germany Development GmbH	TREI Real Estate Germany Development GmbH	Kaiser's Tengelmann Lohausen	2013	DE	Wholesale & Retail	New Building	2010	1824	38.4	118393
0	TRIGRANIT Development Corporation	TRIGRANIT Development Corporation	TRIGRANIT Development Corporation		2006-2009	Hungary	n/a	new	n/a	n/a	n/a	n/a
0	Trotec Produktions und Vertriebs GmbH	Trotec Produktions und Vertriebs GmbH	Trotec Produktions und Vertriebs GmbH	Trotec Office Building	2013	AT	Office	New Building	2010	2684	79.9	214452
0	Ullevi Park 2 i Göteborg AB	Ullevi Park 2 I Göteborg AB	Ullevi Park 2 I Göteborg AB	Ullevigatan 17-19	2013	SE	Office	New Building	2010	16797	33	554301
VERIFICA	Ayuntamiento de Ultzama	Ayuntamiento de Ultzama	Ultzama	COLEGIO PÚBLICO	2006-2009	Spain	education	refurbishment	n/a	n/a	0.433	n/a
VERIFICA	Ayuntamiento de Ultzama	Ayuntamiento de Ultzama	Ultzama	SERVICIOS SOCIALES	2006-2009	Spain	other	refurbishment	n/a	n/a	0.376	n/a
VERIFICA	Ayuntamiento de Ultzama	Ayuntamiento de Ultzama	Ultzama	AYUNTAMIENTO	2006-2009	Spain	public administration	refurbishment	n/a	n/a	0.306	n/a
VERIFICA	Ayuntamiento de Ultzama	Ayuntamiento de Ultzama	Ultzama	Centro Cívico; ;	2006-2009	Spain	healthcare	refurbishment	2008	n/a	0.323
VERIFICA	Ayuntamiento de Ultzama	Ayuntamiento de Ultzama	Ultzama	Centro de Salud;	2006-2009	Spain	healthcare	refurbishment	2008	n/a	0.302
VERIFICA	Ayuntamiento de Ultzama	Ayuntamiento de Ultzama	Ultzama	Frontón Municipal;	2006-2009	Spain	n/a	refurbishment	n/a	n/a	0.261
VERIFICA	Ayuntamiento de Ultzama	Ayuntamiento de Ultzama	Ultzama	Polideportivo	2006-2009	Spain	leisure	refurbishment	n/a	n/a	0.295
VERIFICA	Ayuntamiento de Ultzama	Ayuntamiento de Ultzama	Ultzama	Piscinas municipales	2006-2009	Spain	leisure	refurbishment	n/a	n/a	0.297
0	Umeå kommun, SHBK Fastighet	Umeå kommun, SHBK Fastighet	Umeå kommun, SHBK Fastighet	Ålidhems kultur- och resurscentrum	2011	SE	Education	New		6750	0.370013	356805
0	UniCredit RealEstate SpA	UniCredit RealEstate SpA	UniCredit RealEstate SpA	Compleso "Sant'Elia"	2006-2009	Italy	office	refurbishment	n/a	90000	0.318667	1.28109e+07
0	Union Investment Institutional Property GmbH	Union Investment Institutional Property GmbH	Union Investment Institutional Property GmbH	Burohochhaus Hahnstrasse	2010	DE	Offices	Refurbishment		20177	55.5336	5669737
0	UNIQUA Immobilien Service GmbH	UNIQUA Immobilien Service GmbH	UNIQUA Immobilien Service GmbH	UNIQUA Tower	2006-2009	Austria	office	new	2004	31244	0.4	3.41601e+06
0	Universität Wien	Universität Wien	Universität Wien	Institutsgebäude Oskar-Morgenstern-Platz 1	2013	SE	Educational	Refurbishment	1955	35477	25.2	1019964
0	University of Arts in Berlin/Universität der Künste	University of Arts in Berlin/Universität der Künste	University of Arts in Berlin/Universität der Künste	University of Arts in Berlin/Universität der Künste	2006-2009	Germany	education	refurbishment	n/a	56348	0.264802	4149000
0	University of Split	University of Split	University of Split	Library	2006-2009	Croatia	education	new	2008	13700	0.5	362560
0	Uppsala kommun	Uppsala kommun	Uppsala kommun	Årsta 59:1	2010	Sweden	Education	New		1737	0.482759	121590
0	Valamar turisticki projekti d.o.o. (VTP)	Valamar turisticki projekti d.o.o. (VTP)	Valamar turisticki projekti d.o.o. (VTP)	Auto kamp Politin,	2006-2009	Croatia	leisure	refurbishment	1988	n/a	0.806	74097
0	Vall De Nüria, FGC	Vall De Nüria, FGC	Vall De Nüria, FGC	Sant Josep Building	2010	Spain	Hotel	Refurbishment		3999	0.659574	533067
0	Vasakronan AB	Vasakronan AB	Vasakronan AB	Riga 2	2006-2009	Sweden	commercial center	new	2010	24632	0.561404	1576448
0	Vasakronan AB	Vasakronan AB	Vasakronan AB	Pennfaktaren 11	2006-2009	Sweden	commercial center	refurbishment	1977	14279	0.616858	2298919
0	Vasakronan AB	Vasakronan AB	Vasakronan AB	Hekla building 10	2006-2009	Sweden	office	new	2010	22116	0.350877	884640
0	Vasakronan AB	Vasakronan AB	Vasakronan AB	Spektern 13 B	2010	Sweden	office	refurbishment	1973	14020	0.364078	1051500
0	Vasakronan AB	Vasakronan AB	Vasakronan AB	Kista Science Tower	2006-2009	Sweden	office	refurbishment	2002	85295	0.298507	3411800
0	Vasakronan AB	Vasakronan AB	Vasakronan AB	Tingsrätten Ullevi Park 2	2006-2009	Sweden	public administration	new	2010	17160	0.3	514800
0	Vasakronan AB	Vasakronan AB	Vasakronan AB	Vasakronan Ullevifastigheter AB	2010	Sweden	public administration	New		18200	0.27	618800
0	Vasakronan AB	Vasakronan AB	Vasakronan AB	Hekla Hus 04-05	2011	SE	Offices	New		21167	0.3	762012
0	Vasakronan AB	Vasakronan AB	Vasakronan AB	Nordstaden 8:27	2011	SE	Logistic & Storage	Refurbishment		48600	0.266667	2.95488e+06
0	Vasakronan AB	Vasakronan AB	Vasakronan AB	Kv Nya Vattentornet 4	2010	Sweden	Offices	New		31790	0.417323	1684870
0	Vasakronan AB	Vasakronan AB	Vasakronan AB	Kv Telefonfabriken 1, Hus 05	2010	Sweden	Education	New		1345	0.326	#VALUE!
0	Vasakronan AB	Vasakronan AB	Vasakronan AB	Nya vattentornet 4	2010	SE	Offices	New		31790	41.7323	1684870
0	Vasakronan AB	Vasakronan AB	Vasakronan AB	Päronet 17	2010	Sweden	Offices	New		5200	0.275862	166400
0	Vasakronan AB	Vasakronan AB	Vasakronan AB	Skjutsgossen 8	2010	Sweden	Offices	Refurbishment		11200	0.4	601440
0	Vasakronan AB	Vasakronan AB	Vasakronan AB	Duvan 2	2012	SE	Offices	Refurbishment	1946	5022	0.29	299311
0	Vasakronan AB	Vasakronan AB	Vasakronan AB	Kv Claus Mortensen 26	2012	SE	Offices	Refurbishment	1967	4078	0.5	585193
0	Vasakronan AB	Vasakronan AB	Vasakronan AB	Kv Lejonet	2012	SE	Offices	Refurbishment	1962	2689	0.32	175054
0	Vasakronan AB	Vasakronan AB	Vasakronan AB	Kv Lyckan 9	2012	SE	Offices	Refurbishment	1935	9200	0.37	368000
0	Vasakronan AB	Vasakronan AB	Vasakronan AB	Kurland 11	2013	SE	Office	Refurbishment	1884	2800	43.6	182560
0	Vasakronan AB	Vasakronan AB	Vasakronan AB	Sumpen 14	2013	SE	Office	Refurbishment	1929	2300	42.7	252080
0	Vasakronan AB	Vasakronan AB	Vasakronan AB	Sumpen 15	2013	SE	Office	Refurbishment	1929	4400	28.6	378400
0	Vastfastigheter	Vastfastigheter	Vastfastigheter	Tehuset	2006-2009	Sweden	healthcare	new	2010	18600	0.287037	576600
0	Västtrafik AB	Västtrafik AB	Västtrafik AB	Landvetter Resecentrum	2012	SE	Manufacturing & Industry	New	2010	365	0.44	23360
0	Videum AB	Videum AB	Videum AB	Hus N	2010	Sweden	Education	New		6320	0.309091	214880
0	Vimusa	Vimusa	Vimusa	Alexandra Building	2006-2009	Spain	other	new	2010	14500	0.25	n/a
0	Viroc Portugal SA	Viroc Portugal SA	Viroc Portugal SA	Viroc headquarters	2006-2009	Portugal	office	refurbishment	1992	500	0.189394	15000
0	Visoren	Visoren	Visoren	Residence Hall Manresa Campus	2011	ES	Other	New		3027.33	0.649537	652026
0	Volksbank Kircheim Nürtingen eG	Volksbank Kircheim Nürtingen eG	Volksbank Kircheim Nürtingen eG	Hauptgeschäftsstelle Volksbank Kircheim Nürtingen eG	2011	DE	Offices	Refurbishment		2363	0.351959	236064
0	V-Port Real Estate AB (DE)	V-Port Real Estate AB (DE)	V-Port Real Estate AB (DE)	Västerport in Stockholm	2006-2009	Sweden	office	new	2008	20000	0.476471	1620000
0	VZW Rotonde	VZW Rotonde	VZW Rotonde	Huize Goeyers	2006-2009	Belgium	other	new	2009	n/a	0.251656	n/a
0	VZW Rotonde	VZW Rotonde	VZW Rotonde	Centrale campus Augustijnslei	2006-2009	Belgium	other	refurbishment	1979	n/a	0.538631	n/a
0	Wallfast AB	Wallfast AB	Wallfast AB	Havsfrun 26	2006-2009	Sweden	office	refurbishment	1929	3500	0.566667	476000
0	Wapnö AB	Wapnö AB	Wapnö AB	Wapnö Gårdshotell	2013	SE	Hotel & Restaurant	Refurbishment	1880	306	32.7	22644
0	Warsaw Project Sp z o.o.	Warsaw Project Sp z o.o.	Warsaw Project Sp z o.o.	Green Towers B	2013	PL	Office	New Building	2010	11592	28.5	1167947
0	Nap Hotels	Nap Hotels	Nap Hotels
0	Kriminalgericht Moabit	BIM Berliner Immobilienmanagement GmbH	BIM Berliner Immobilienmanagement GmbH
0	Weisenburger Kita Halle GmbH	Weisenburger Kita Halle GmbH	Weisenburger Kita Halle GmbH	Kindertagesstatte reggio Kleiner Raabe	2010	Germany	Educational	New		n/a	0.271	#VALUE!
0	Weisenburger Kita Halle GmbH	Weisenburger Kita Halle GmbH	Weisenburger Kita Halle GmbH	Kindertagesstatte Taubenhaus	2010	Germany	Educational	New		1562	0.271	139018
0	Wihlborgs Fastigheter AB	Wihlborgs Fastigheter AB	Wihlborgs Fastigheter AB	Dockum	2006-2009	Sweden	office	new	2010	12015	0.280303	444555
0	Wihlborgs Fastigheter AB	Wihlborgs Fastigheter AB	Wihlborgs Fastigheter AB	Polisen 3	2011	SE	Offices	Refurbishment		0	0.453731	0
0	Wihlborgs Fastigheter AB	Wihlborgs Fastigheter AB	Wihlborgs Fastigheter AB	Dockum	2010	Sweden						0
0	Wihlborgs Fastigheter AB	Wihlborgs Fastigheter AB	Wihlborgs Fastigheter AB	Gängtappen 2, Fören	2012	SE	Offices	New	2011	10920	0.33	360360
0	Wihlborgs Fastigheter AB	Wihlborgs Fastigheter AB	Wihlborgs Fastigheter AB	Landsdomaren 6	2012	SE	Healthcare & Social Work	Refurbishment	1972	26890	0.38	1333744
0	Woolworth GmbH	Woolworth GmbH	Woolworth GmbH	Geschaeftshaus Kaiserstrasse 146-148	2011	DE	na	Refurbishment		13905	0	0
0	WWFF Business and Service Center GmbH	WWFF Business and Service Center GmbH	WWFF Business and Service Center GmbH	ENERGYbase	2006-2009	Austria	office	new	2008	7500	0.25	n/a
0	YIT Construction Ltd.	YIT Construction Ltd.	YIT Construction Ltd.	AVIA LINE II - OFFICE BUILDING	2010	Finland	Offices	Under construction		3933		0
0	Ytterbygg AB	Ytterbygg AB	Ytterbygg AB	Kolven 1	2012	SE	Sports & Leisure	New	2011	2770	0.42	152350
0	Zeolit Exploaterings AB / Fabege AB	Zeolit Exploaterings AB / Fabege AB	Zeolit Exploaterings AB / Fabege AB	Paradiset 29	2006-2009	Sweden	office	new	2008	23500	0.303571	799000
0	ZIAG Immobilien	ZIAG Immobilien	ZIAG Immobilien	Stadtfenster Dortmund	2010	Germany	Offices	Refurbishment		4783	0.287449	339593
0	Zumtobel Lighting GmbH	Zumtobel Lighting GmbH	Zumtobel Lighting GmbH	Zumtobel Lighting GmbH, Site Usingen	2013	DE	Manufacturing Industry	Refurbishment	n/a	8020	26.6	1867412
0	ZÜRICH Versicherungs Aktiengesellschaft	ZÜRICH Versicherungs Aktiengesellschaft	ZÜRICH Versicherungs Aktiengesellschaft	Office building ZÜRICH Traungasse 14-16	2012	AT	Offices	Refurbishment	1970	10517	0.44	460645
0	Almdudler Limonde A. & S. Gmbh & Co KG	Almdudler Limonde A. & S. Gmbh & Co KG	Almdudler Limonde A. & S. Gmbh & Co KG
0	Alpha Group Headquarters	Alpha Group Headquarters	Alpha Group Headquarters
0	Amt der NÖ Landesregierung	Amt der NÖ Landesregierung	Amt der NÖ Landesregierung
0	Bau- und Liegenschaftsbetrieb NRW, Niederlassung Münster	Bau- und Liegenschaftsbetrieb NRW, Niederlassung Münster	Bau- und Liegenschaftsbetrieb NRW, Niederlassung Münster
0	Burghauptmannschaft Österreich	Burghauptmannschaft Österreich	Burghauptmannschaft Österreich
0	Contratas y Obras S.A.	Contratas y Obras S.A.	Contratas y Obras S.A.
0	DEGI	DEGI	DEGI
0	Gimnazija Bernardin Frankopan	Gimnazija Bernardin Frankopan	Gimnazija Bernardin Frankopan
0	HEP Distribution system operator Elektra Koprivnica	HEP Distribution system operator Elektra Koprivnica	HEP Distribution system operator Elektra Koprivnica
0	Ingenieurbüro Möller + Meyer Gotha	Ingenieurbüro Möller + Meyer Gotha	Ingenieurbüro Möller + Meyer Gotha
0	Raquel Investments	Raquel Investments	Raquel Investments

## Sheet: Database 
Name of the partner	Buildings on the website	Welcome year	Country	Bulding Use Cathegory	Project type (Refurbished or New)	Year of construction	Area (m2)	Before refurbishement/ Reference value WEB [kWh/m ²yr]	Primary energy demand WEB [kWh/m ²yr]	Relative Energy SAVINGS [kWh/m2yr]		Savings %	Type of ENVELOPE technology	Type of HEATING technology	Type of VAC technology	Type of LIGHTING technology and other Electrical technology	Type of CONTROL SYSTEM, Sensors	Type of RENEWABLE technology	OTHERS	Nr of groups affected by measures	Description
Siemens AG Siemens Real Estate	1748, 1752, 1755 - Hofmannstraße 51	2006	Germany	Office	Refurbishment	1963	13461	98	47	51	214591	0.520408	Building envelope: Window: Uw = 1,6 W/(m ²K) walss: U= 0,34 W/(m ²K) New insulated envelope with insulating thickness d =60 - 100 mm, WLG 035	Heating: Exchange of heaters and heating sections, heating andwarm water is provided by district heating						2	For this building, energy savings are achieved mainly by implementing a variety of measures such as: Heating: Exchange of heaters and heating sections, heating andwarm water is provided by district heating. Building envelope: Window: Uw = 1,6 W/(m ²K) walss: U= 0,34 W/(m ²K) New insulated envelope with insulating thickness d =60 - 100 mm, WLG 035
Provincia di Venezia	Administrative block of the Instituto Tecnico Industriale Statale "C Zuccante"	2006	Italy	Education	Refurbishment	1970	2748		49.9		161661	0.507419	envelope insulation changing/installation windows Improving insulation of the roof Thermal resistance of wall and roof will be raised by adding an external continuous insulating layer. Furthermore, old single pane metalic frame windows will be changed with new double LoE pane (filled with argon) windows with thermal break frame. By implementing all these measures a primary energy savings of 161 M…		Summer comfort will be improved by means of installing fans in the roof for ventilating rooms during the night and by painting the roof with light and IR-reflective coating.	Optimization of artificial lighting system using electronic ballasts.				3	The retrofiting of the administrative block can be considered as the pilot project of a programm that aims to improve efficiency in energy uses and better internal comfort in all the building the Provincia di Venezia manages. Thermal resistance of wall and roof will be raised by adding an external continuous insulating layer. Furthermore, old single pane metalic frame windows will be changed with…
Allianz Elementar Vers. AG	Allianz Office Building	2006	Austria	Office	Refurbishment		37614	116.85	86.38	30.47	6600016	0.260762	Modernization heating system: boiler house on the 11th floor has been fully gutted. Replacement of 2 boilers and 1 binary boiler (Dualkessel) to 3 condensing boilers. Outside of the building a gas regulation station is situated. The majority of the pneumatic control system, which was in use since the erection of the building, was replaced in 2005 and 2006 by a new control system with a central bu…	heating measures	cooling system measures Cooling:The air washers were completely renewed in 2006. In 2007 and 2008 the heating and radiator grill of the 3 large air conditioners of the house were exchanged. They are used separately for the interior and outer zones of the office building.	lighting measures Illumination: all electrical floor distributors were completely renewed. It is planned to optimise the artificial lightsupply of places of work in the office buildings which is carried out at present by pendant fitting with separate adjustable direct and indirect lighting by means of a central switching control. Office equipment: All places of work within the office building wer…	energy controlling/building automation systems The majority of the pneumatic control system, which was in use since the erection of the building, was replaced in 2005 and 2006 by a new control system with a central building control system made by Siemens (a product of the new generation).			5	Modernization heating system: boiler house on the 11th floor has been fully gutted. Replacement of 2 boilers and 1 binary boiler (Dualkessel) to 3 condensing boilers. Outside of the building a gas regulation station is situated. The majority of the pneumatic control system, which was in use since the erection of the building, was replaced in 2005 and 2006 by a new control system with a central bu…
HUSÖ Fastighets AB	Astern 1	2006	Sweden	Office	Refurbishment	1973	4785		264.9		131950	0.377		Heating of the buildings is done by district heating, in larger office buildings computerised control systems are installed, heat-recovery is used for ventilation and energy efficient lighting is used. Responsible for the policy is Greger Skogkvist, more over GreenBuilding contact person and managing director for HUSÖ.			energy controlling/building automation systems Main measures: Change to new control system – 10 % heat saving; Set the indoor temperature to 20-21 °C; Computerise the control system with surveillance. HUSÖ Fastighets AB has an environmental policy where they state that they work on long-term basis to reduce the energy consumption.		Examples of general measures considered and implemented;	3	Main measures: Change to new control system – 10 % heat saving; Set the indoor temperature to 20-21 °C; Computerise the control system with surveillance. HUSÖ Fastighets AB has an environmental policy where they state that they work on long-term basis to reduce the energy consumption. Examples of general measures considered and implemented; Heating of the buildings is done by district heating, in…
Athens International Airport	Athens Int. Airport	2006	Greece	Transport & Infrastructure	Refurbishment		36400							Heating and cooling set points revision. Heat recover from the MTB's chillers in order to produce hot water without burning natural gas.	Ventilation and chillers time schedule and routines reengineering – BMS optimisation in 6 buildings.					2	Energy Efficiency measures implemented in six different main buildings: Ventilation and chillers time schedule and routines reengineering – BMS optimisation in 6 buildings. Heating and cooling set points revision. Heat recover from the MTB's chillers in order to produce hot water without burning natural gas.
BAU-schwede GmbH	BAU-schwede	2006	Germany	Office	New build	2006	442	77.81	44.37	33.44	14766	0.429765	envelope insulation Improving insulation of the roof This new building is realised completely in wooden frame construction with high quality insulation: Basement ceiling (Uvalue 0,130 W/(m2K); Exterior walls (U-value 0,185 W/(m2K); Ceiling top floor (U-value 0,106 W/(m2K); windows (U-value 1,0 W/(m2K).	heating measures	ventilation system measures Low temperature heating with outgoing air heat pump; Controlled ventilation system with up to 90% heat recovery;	lighting measures Lighting system with fluorescent lamps and electronic ballasts, daylight responsive controls for outdoor lighting.			Energy management measures: responsible energy manager; monitoring of energy consumption of heat pump, ventilation, lighting and office equipment; assessment with reference to office space; employee information and motivation; reduction of stand-by losses.	5	This new building is realised completely in wooden frame construction with high quality insulation: Basement ceiling (Uvalue 0,130 W/(m2K); Exterior walls (U-value 0,185 W/(m2K); Ceiling top floor (U-value 0,106 W/(m2K); windows (U-value 1,0 W/(m2K). Other measures: Low temperature heating with outgoing air heat pump; Controlled ventilation system with up to 90% heat recovery; Lighting system wit…
Stadt Mörfelden-Walldorf	City Hall Walldorf	2006	Germany	Institutional	Refurbishment	1965	3107		75		680433	0.744898	envelope insulation changing/installation windows Improving insulation of the roof The building was insulated with superinsulation panels, new windows were applied, the heating system was modernised and the building obtained a ventilations system with heat recovery. Insulation: curtain wall with 12 cm mineral rock wool (hall roof), super insulation windows with U=1,3, insulation of the flat roof,…	heating measures	ventilation system measures cooling system measures Building Technology: automated heating system, ventilation system with heat recovery, weather contrled summer heat insulation, night cooling with natural ventilation.	lighting measures Electricity: energy saving lighting, control according to demand, exchange of decentral warm water supply, connection to a central warm water supply system, ventilation engines and pumps are regulated according to demand, sanitarian equipment run without electricity, energy saving office equipment, air conditioning of server room, high percentage of day light.	Building Technology: automated heating system, ventilation system with heat recovery, weather contrled summer heat insulation, night cooling with natural ventilation.			5	The City Mörfelden-Walldorf has been part of the Climate Alliance since 1992 and is therefore implementing energx saving measurements. The building was insulated with superinsulation panels, new windows were applied, the heating system was modernised and the building obtained a ventilations system with heat recovery. Insulation: curtain wall with 12 cm mineral rock wool (hall roof), super insulat…
Stadt Mörfelden-Walldorf	Community centre - Burgerhaus	2006	Germany	Institutional	Refurbishment		4525		110			0.6	envelope insulation changing/installation windows Improving insulation of the roof Building envelope: super-insulation panel 12â€”20 cm (type 035) new windows: U: 1,3 W/(m2 K). Ventilation: ventilation system with heat recovery.	heating measures Heating: combined heat an power unit (gas) 12,5 kW (thermal) 53,5 kW (electric).	ventilation system measures	lighting measures Lighting: energy saving lighting.		RES use	Other measures: sun-screen, overnight cooling system.	6	For this building, energy savings are achieved mainly by implementing a variety of measures such as: Heating: combined heat an power unit (gas) 12,5 kW (thermal) 53,5 kW (electric). Lighting: energy saving lighting. Building envelope: super-insulation panel 12â€”20 cm (type 035) new windows: U: 1,3 W/(m2 K). Ventilation: ventilation system with heat recovery. Other measures: sun-screen, overnight…
UniCredit RealEstate SpA	Compleso "Sant'Elia"	2006	Italy	Office	Refurbishment		390000		70		1.28109e+07	0.318667		heating measures	ventilation system measures cooling system measures					2	In order to reduce the energy consumption of bock A, in the first phase of the refurbishment (ended in 2005), the efficiency and the flexibility of HVAC system has been improved. The existing chillers have been replaced by three new groups with nominal COP of 6, and by two scroll chillers. Two large farm tanks have been built to store energy. The two scroll chillers are used to satisfy all the co…
Companhia Carris de Ferro de Lisboa s.a.	Edificio a do complexo de Miraflores	2006	Portugal	Office	Refurbishment	1979	2038	215.62	88.37	127.25	137200	0.590159	summer heat protection envelope insulation		ventilation system measures	lighting measures			energy management	4	The general concept aimed to reduce energy losses through glazing elements, roof, floor and walls (exterior and interior), as well to optimise solar gains. The retrofit of Building A was based on the envelope structure and lighting system, complemented by interventions on heating and ventilation. Main measures: Builiding envelope: reduction of 1/3 of windows previous height in which were installe…
Rehau AG+CO	GeothermiePark Y (Headquarters Rehau)	2006	Germany	Office	Refurbishment	2004	1492	250	136.5	113.5	169200	0.454		heating measures	cooling system measures					2	At GeoPark, a heating and cooling capacity of 60 kW is to be realised by using a reversible ground heatpump. For this purpose, geothermal probes with a length of 1.2 km are being installed. By using the geothermal probes both for heating and cooling (often there is heating and cooling demand on the same day), the efficiency of the heat pump will be very high.
Greek Postal Savings Bank	Greek Postal Savings Bank	2006	Greece	Office	Refurbishment		3500	191.7	131.7	60	210000	0.312989	summer heat protection envelope insulation		ventilation system measures cooling system measures	lighting measures	energy controlling/building automation systems			4	Based on the principles of sustainable architecture, solar spaces are installed at the South-East elevations of the building, consisting of a double layer of windows with a Uvalue of 1,2 W/m2K and replacing the existing single-glazed â€œcurtain wallâ€ façade of 5,4 W/m2K. On the north-west elevations, the existing â€œcurtain wallâ€ facades have been replaced with new double glazed Argon filled …
Stadt Frankfurt am Main	Grundschule Riedberg - Primary School and Day Care Centre	2006	Germany	Education	New build		8765	155	39	116	1016740	0.748387	The rear ventilated facade is implemented in a standard substructure with 25-28 cm of insulation. With additional detail solutions further heat losses could be reduced in the field of drainage, waste water etc.. The external walls are insulated with 24-28 cm insulation material. Automatically operating jalousies enable a maximal incidence of light. Therefore it is possible to largely abandon the …	Two automatically driven wood-pellet boilers 2x60 kW are producing the necessary heat. Additionally to the wood-pellet boilers, the roof of the school is used by an independent operating company to run a 30kwPeak photovoltaicplant. The produced energy of 24 MWh/a is not contained in the calculation below.	The air conditioning system is a supply air system with heat recovery but without heat-registers.	To reduce the demand on electric lighting daylight switched jalousies (1/3, 2/3 canting) were installed. The classrooms were equipped with 6W/m ² lighting density (300 lx) and the lighting consumption is reduced by use of central short switch of after every lesson. The lighting of the halls is controlled by a motion and light detector. The electricity consumption is reduced to one Third referring…	The control system is connected over a LON-network to a OPCServer. The system permits an individual control of all rooms for heating, ventilation, lighting, sun protection and the smoke and heat vents.	Additionally to the wood-pellet boilers, the roof of the school is used by an independent operating company to run a 30kwPeak photovoltaicplant. The produced energy of 24 MWh/a is not contained in the calculation below.		6	Within the following areas measures to improve the energy performance has been implemented: Two automatically driven wood-pellet boilers 2x60 kW are producing the necessary heat. Additionally to the wood-pellet boilers, the roof of the school is used by an independent operating company to run a 30kwPeak photovoltaicplant. The produced energy of 24 MWh/a is not contained in the calculation below. …
TGE SpA Partner	Historical Building	2006	Italy	Office	Refurbishment	1600	425	83.1	37.4	45.7	34573	0.54994	summer heat protection envelope insulation changing/installation windows Improving insulation of the roof	heating measures	ventilation system measures			RES use		4
Hotel am Stadtpark Hilden	Hotel am Stadtpark Hilden	2006	Germany	Hotel & Accomodation	Refurbishment	1900	6000	486.8	301.8	185	1114000	0.380033	envelope insulation	heating measures	ventilation system measures	lighting measures	energy controlling/building automation systems			5	First the heating system was refurbished and a new boiler was installed. The hotel decided to install a condensing boiler with high efficiency. By improving the whole heating system as well the connected power could be reduced by 60%. New heatingpumps has been installed which can be controlled electronically. Therefore it was possible to reduce the powerdensity of the pumps by 90%. A digital cont…
Hotel ATLANTIS am Meer & Klinik Westfalen	Hotel ATLANTIS am Meer & Klinik Westfalen	2006	Germany	Hotel & Accomodation	Refurbishment	1970	5500	481.3	145.6	335.7	801000	0.697486	envelope insulation changing/installation windows Improving insulation of the roof	heating measures		lighting measures				3	The ATLANTIS Hotel am Meer and Klinik Westfalen - Reha-Klinik am Meer is a combined hotel and hospital building with swimming pool and restaurant. The building was refurbished step by step and by using modern technologies and renewable energy the building owner has a share in climate protection. The heating system was refurbished by installation of a centralized low temperature boiler for both bu…
NH Hotels	Hotel NH Podium	2006	Spain	Hotel & Accomodation	Refurbishment	1992	10353	449.9	320.2	129.7	2892370	0.288286	summer heat protection	heating measures	ventilation system measures cooling system measures	lighting measures	energy controlling/building automation systems		energy management	6	For this building, energy savings are achieved mainly by implementing a variety of measures such as: Lightning: Substitution of 100% lamps in common zones by lowconsumption ones; Substitution of 100% of bedroom lamps by low-consumption ones; Occupancy linking detectors in spaces of sporadic use; Working hours control and limitation for the exterior lightning system. HVAC system: Implementation of…
Hotel Princess Lanassa	Hotel Princess Lanassa	2006	Greece	Hotel & Accomodation	New build		2300	137.7	82.6	55.1	70000	0.400145	envelope insulation changing/installation windows	heating measures		lighting measures				3	For this building, energy savings are achieved mainly by implementing a variety of measures such as: Lighting: Low consumption lighting fixtures â€” bulbs, motion sensors, timing switch. Highly insulated Iow-e windows: Windows with thermal gap and low emissivity glazing. Air conditioning controls: Automatic control for non-operation of air conditioning unlts when openings are not closed. Centrali…
HUK Coburg	HUK Coburg	2006	Germany	Office	Refurbishment	1965		18.5	10.9	7.6	7540000	0.410811		heating measures	ventilation system measures cooling system measures					2	For this building, energy savings are achieved mainly by implementing a variety of measures such as: Installation of new ventilation system with heat recovery. Implementation of co-generation in computer centre.
Magistrat der Stadt Wien	Indoor swimming hall Floridsdorf	2006	Austria	Sport & Leisure	Refurbishment	1961	18400	347.8	125.2	222.6	4096000	0.640023		heating measures	ventilation system measures			RES use		3	The heat energy-savings were reached by installing a solar power system including absorber mats by 1050m ². Depending on the time of the year the solar power system is warming up a 30m ³ water storage directly or indirectly by a heat pump. The heat of the outlet air of the swimming hall is also delivered to the heat pump. The heat gained by this heat pump is used for preliminary heating of supply…
NCC Property Development AB	Kaggen, Kv. Bilen 4	2006	Sweden	Office	New build	2007	9000	160	70	90	348300	0.5625		heating measures	ventilation system measures cooling system measures					2	The building is connected to district heating and cooling. Heating and cooling are produced by heat pumps. Energy is accumulated in the ground, heat during the summer and cold during winter. Electricity to the building will mainly come from wind power plants. The U-value for the windows is 1,3 with 0,25 in solar shading. The ventilation has rotating heat recovery systems with 85 % efficiency. Mot…
Stadt Nuernberg	Kindertagesstätte	2006	Germany	Education	Refurbishment		1473	104.7	70.7	34	50082	0.324737	envelope insulation changing/installation windows Improving insulation of the roof	heating measures		lighting measures				3	The building was to be transformed to a nursery school and an information centre. In the context of the refurbishment, a special focus was put on the building's thermal insulation. The following measures were planned: Erection of a 2-storey outbuilding and refurbishment of the existing building with new finishings, Installation of an efficient gas condensing boiler for heating and warm water supp…
Menerga d.o.o.	Menerga Maribor	2006	Slovenia	Office	New build		3117	115.8	72.1	43.7	224850	0.377375	envelope insulation	heating measures	ventilation system measures cooling system measures					3	The basis of an energy saving building is a very efficient insulation. The building is in average insulated with a 16 centimeter layer of insulation and all thermal bridges are eliminated. Comfortable working conditions for employees are also achieved with a permanent supply of fresh air into the rooms with three air-changes per hour. Ventilation with 100% of fresh outside air wouldnâ’t be ration…
TRIGRANIT Development Corporation	Millenium Tower I	2006	Hungary	Office	New build		17151													0	The Millennium Tower I. building is equipped with a "Forced Interactive Wall" consisting of curtain wall panels with prefitted glasses. Floor high complete panel window system, with a typical size of 1350/3700 and 1500/3700 mm. The window units are made of extruded aluminium profiles, hidden into a structured aluminium frame with a four side glassing. A single layered framed glass is also built i…
Natuurpunt (BE)	Natur huis Mechelen	2006	Belgium	Office	Refurbishment								summer heat protection changing/installation windows Improving insulation of the roof	heating measures	ventilation system measures cooling system measures	lighting measures		RES use		5	For this building, energy savings are achieved mainly by implementing a variety of measures such as: Heating pump (water) as main heating principle : this system in combination with a floorsystem can also be used for cooling in the summer. No air-condition system : we choose for natural ventilation : we install 3 ventilationsystems, of which 2 are winning back the heat (heatrecuperation). Solarco…
NH Hotels	NH Central Convenciones	2006	Spain	Hotel & Accomodation	Refurbishment		10353	449.9	320.2	129.7	1342780	0.288286	envelope insulation		ventilation system measures	lighting measures	energy controlling/building automation systems		energy management	5	For this building, energy savings are achieved mainly by implementing a variety of measures such as: Lightning: Substitution of 100% lamps in common zones by lowconsumption ones; Substitution of 100% of bedroom lamps by low-consumption ones; Occupancy linking detectors in spaces of sporadic use; Working hours control and limitation for the exterior lightning system. HVAC system: Implementation of…
NH Hotels	NH Príncipe de la Paz	2006	Spain	Hotel & Accomodation	Refurbishment	1800	11969	432.6	226.9	205.7	2.62996e+06	0.475497		heating measures	ventilation system measures cooling system measures	lighting measures	energy controlling/building automation systems		energy management	5	For this building, energy savings are achieved mainly by implementing a variety of measures such as: Technical measures: Replacement of 100% of low consumption lamps, motion detectors installation and programming time clocks in exterior and interior lighting; Implementation of a centralized technical management system, installation of solar film on windows of rooms; Installation variable speed ki…
Galären i Luleå AB	Ormen 1	2006	Sweden	Office	Refurbishment			170	97	73		0.429412	envelope insulation	heating measures	ventilation system measures	lighting measures	energy controlling/building automation systems			5	The restoration include the following measurements: Conversion from electrical heated radiators to new water heated radiator system with modern regulation. Connection to long distance heating system. A new modern lightning system has been installed. The ventilation has been completed with a heat exchanger.
Piraeus Bank	Piraeus Bank Syggrou	2006	Greece	Office	Refurbishment		19250	170	117	53	476800	0.311765	changing/installation windows	heating measures	ventilation system measures cooling system measures	lighting measures	energy controlling/building automation systems			5	Piraeus Bank is the fourth major Bank in Greece. It pays much attention in energy and environmental issues. It was also member of the greenlight Program. Numerous measures in the field of ventilation, heating and cooling systems as well as its regulation and central control system were carried out. Heat recovery from conditioned air stream mechanically exhausted from the building. Window shades: …
Camara Municipal de Lisboa	Piscina Municipal de Alvito	2006	Portugal	Sport & Leisure	New build	2006	2154	191.85	80.68	111.17	239449	0.579463	envelope insulation changing/installation windows Improving insulation of the roof	heating measures	cooling system measures	lighting measures		RES use	energy management	6	The swimming pool complex has 120 thermal solar collectors which will guarantee two thirds of the hot water demand including facilities and services (restaurant, showers and general public toilet). The remaining demand for hot water is provided by natural gas central boiler. In relation to artificial lighting, the installation of electronic ballasts permitted to achieve lighting electricity savin…
Camara Municipal de Lisboa	Piscina Municipal de Restelo	2006	Portugal	Sport & Leisure	New build	2005	1838	191.85	80.68	111.17	204330	0.579463	envelope insulation changing/installation windows Improving insulation of the roof	heating measures	cooling system measures	lighting measures		RES use	energy management	6	The swimming pool complex has 120 thermal solar collectors which will guarantee two thirds of the hot water demand including facilities and services (restaurant, showers and general public toilet). The remaining demand for hot water is provided by natural gas central boiler. In relation to artificial lighting, the installation of electronic ballasts permitted to achieve lighting electricity savin…
Camara Municipal de Lisboa	Piscina Municipal de Santa Maria dos Olivais	2006	Portugal	Sport & Leisure	New build	2005	1955	254.74	116.77	137.97	516311	0.541611	envelope insulation changing/installation windows Improving insulation of the roof	heating measures	cooling system measures	lighting measures		RES use	energy management	6	The swimming pool complex has 120 thermal solar collectors which will guarantee two thirds of the hot water demand including facilities and services (restaurant, showers and general public toilet). The remaining demand for hot water is provided by natural gas central boiler. In relation to artificial lighting, the installation of electronic ballasts permitted to achieve lighting electricity savin…
Camara Municipal de Lisboa	Piscina Municipal de Sete Rios	2006	Portugal	Sport & Leisure	New build	2006	2076	198.64	83.22	115.42	239593	0.581051		heating measures	ventilation system measures	lighting measures		RES use	energy management	5	The swimming pool complex has 120 thermal solar collectors which will guarantee two thirds of the hot water demand including facilities and services (restaurant, showers and general public toilet). The remaining demand for hot water is provided by natural gas central boiler. In relation to artificial lighting, the installation of electronic ballasts permitted to achieve lighting electricity savin…
Camara Municipal de Lisboa	Piscina Municipal do Vale do Fundão	2006	Portugal	Sport & Leisure	New build	2005	2054	244.58	115.36	129.22	518009	0.528334	envelope insulation changing/installation windows Improving insulation of the roof	heating measures	cooling system measures	lighting measures		RES use	energy management	6	The swimming pool complex has 120 thermal solar collectors which will guarantee two thirds of the hot water demand including facilities and services (restaurant, showers and general public toilet). The remaining demand for hot water is provided by natural gas central boiler. In relation to artificial lighting, the installation of electronic ballasts permitted to achieve lighting electricity savin…
Servei Catala de la Salut	Primary healthcare Centre	2006	Spain	Healthcare & Social Work	New build	2007	3000	339	278	61	346200	0.179941	envelope insulation changing/installation windows Improving insulation of the roof	heating measures	ventilation system measures cooling system measures	lighting measures	energy controlling/building automation systems	RES use		6	The building has been conceived to be responsive to seasonal comfort requirements and at the same time to contribute to the reduction of energy costs. The main energy savings measures are listed bellow: Passive elements such as a fixed shading device upon the central patio and vertical and horizontal solar protections on the SW facade will regulate the relationship between natural daylighting and…
Hochbaumamt der Stadt Frankfurt, Abt.	Primary school Frankfurt/Riedberg	2006	Germany	Education	New build	2004	8765	155	39	116	1004000	0.748387	envelope insulation	heating measures	ventilation system measures cooling system measures	lighting measures	energy controlling/building automation systems	RES use		6
EREC	Renewable Energy House	2006	Belgium	Office	Refurbishment		2000													0	In the Renewable Energy House, geothermal energy is used in the form of a geothermal heat pump with 4 vertical borehole heat exchangers (â€œvertical loopsâ€) each 115 m deep. During winter the heat pump is used to heat the back building offices and conference rooms. The geothermal system is not only used for heating but acts also as a heat sink for the excess condensor heat of the solar absorpti…
BIM Berliner Immobilienmanagement GmbH	Rotes Rathaus Berlin	2006	Germany	Office	Refurbishment	1861	33178	131.51	70.62	60.89	3.10878e+06	0.463007		heating measures	ventilation system measures		energy controlling/building automation systems			3	The energy saving measures in the town-hall are realised within the Energy Saving Partnership Berlin (ESP) with a contract period between 1996 to 2008. During this period the ESPpartner Evonik New Energies GmbH modernised heating, ventilation as well as lighting and installed a central control system. Within this refurbishment the heating system was equipped with new pumps with pressure-differenc…
Athens International Airport	Satellite building, ramp service N02, ramp service building, maintenance building, administration building, suburban railway station,	2006	Greece	Transport & Infrastructure	Refurbishment		36400				3760000	0.276					energy controlling/building automation systems			1	Energy Efficiency measures implemented in six different main buildings: Ventilation and chillers time schedule and routines reengineering – BMS optimisation in 6 buildings. Heating and cooling set points revision. Heat recover from the MTB's chillers in order to produce hot water without burning natural gas.
Comune di Faenza (Ra)	Tolosano school	2006	Italy	Education	Refurbishment	1950	3900	94.87	53.72	41.15	160542	0.433751	summer heat protection	heating measures						2	In order to reduce the heating primary energy consumption of the school, two groups of actions have been planned. In the first phase the flexibility of the system was improved by means of installation of a new control system which allows to optimize the operating period of the heating generator with the presence of the users. An annual energy savings of 18% has already been achieved. The second g…
University of Arts in Berlin/Universität der Künste	Universität der Künste (University of Arts in Berlin)	2006	Germany	Education	Refurbishment		56348	309.2	231.6	77.6	4.3726e+06	0.25097		heating measures	ventilation system measures cooling system measures	lighting measures	energy controlling/building automation systems			4	Refurbishment of the heating system (new pumps, new valves and other fittings has been refurbished); Hydraulic balance of the heating system;integration and adjustment of thermostatic valves on radiators; Installation of a new heating supply circle for the apartments in the buildings; refurbishment of the heating distribution system; Regulation of the hot water production; Shutting down the hot w…
Alpha Group Headquarters	Alpha Group Headquarters	2007	Germany	Office	New build		4140		165					Heating production: Installation of a floor heating in the entire building. Utilisation of heat recovery from the cooling systems of the nearby Energy Food Town building to replace nearly the total heat consumption of the installed gas boiler.		Information Technologies: Every working place is equipped with LCD monitors. Generally the power management is installed and initialised. Lighting: All rooms are equipped with CFL or efficient fluorescent lamps with electronic ballasts. The outdoor lighting is controlled with motion detector and photoelectric switch.				2	Within the following areas measures to improve the energy performance has been implemented: â€¢ Heating production â€¢ Information Technologies â€¢ Lighting Heating production: Installation of a floor heating in the entire building. Utilisation of heat recovery from the cooling systems of the nearby Energy Food Town building to replace nearly the total heat consumption of the installed gas boiler…
Landstinget Dalarna/Landstingsfastigheter	Avesta lasarett	2007	Sweden	Healthcare & Social Work	Refurbishment	1922	39000		180		3042000	0.302326		heating measures	ventilation system measures cooling system measures		energy controlling/building automation systems			3	For this building, energy savings are achieved mainly by implementing a variety of measures such as: New control system. Demand controlled ventilation. Modernisation of district heating supply. Heat recovery for 30 % of the hospitals ventilation system, some new control systems among others.
Bank of America	Bank of America	2007	United Kingdom	Office	Refurbishment	1984	13666		141.86		2242044	0.41		heating measures	ventilation system measures	lighting measures	energy controlling/building automation systems			4	Recommendations taken into account: Remember to turn off appliances and lights that do not need to be used and have some sort of shut down procedure at the end of the day; Make sure energy saving features on computer monitors, printers and photocopiers are activated; When buying new appliances, take into consideration their energy consumption rating; In centrally heated buildings, check that the …
Halliburton-Tananger	Building 6S Offices	2007	Norway	Office	Refurbishment		28588		173.9		70000	0.25								0	On our actionlist we have planned to install building automation system for controlling all the ventilations systems (20) and establish a more professional system for following up the energy consumption for each building. Technologies: heat recovery, water based heating, LED lighting, one tube luminators, move sensors, temperature reduction.
BUND Landesverband Bremen e. V.	BUND Landesverband Bremen e. V., Geschäftsstelle	2007	Germany	Office	Refurbishment	1900	414		90		30100	0.416342	envelope insulation changing/installation windows Improving insulation of the roof	heating measures		lighting measures				3	Within the following areas measures to improve the energy performance has been implemented: Building Envelope: Insulation of walls and window replacement. Heating: Hydraulic compensation of heating distribution; Insulation of heating system. Lighting & IT: Installation of efficient lamps and optimisation; Purchase of efficient IT (PCs, LCD monitors).
Aktor S.A.	Central office building	2007	Greece	Office	New build	2007	23425	200.2	158.33	41.87	980669	0.209141	summer heat protection envelope insulation changing/installation windows		ventilation system measures cooling system measures	lighting measures	energy controlling/building automation systems			4	For this office building, energy savings are achieved mainly by implementing a variety of measures such as: Very high efficiency water cooled chillers with EER ranging between 5,75 @100% load and 8,35 @ 50% load. Using T5 lamps and electronic ballasts Pumps with full inverter control. System for measuring the quality of air in the underground parking. It will control fans operation based on the l…
Cornelsen Verlag GmbH & Co. KG/Verlagsgebäude	Cornelsen Publishing House	2007	Germany	Office	New build		7500	101.47	69	32.47	243525	0.319996		In summer, the stored heat is reduced and sent back cooled by means of integrated water pipes. In winter the building is heated remotely by power-heat coupling. Special light-reflecting slats on the window blinds adapt to the incoming sun and further contribute to savings on heating costs, for example by being closed at night to prevent loss of heat. In the daytime, they optimise natural lighting…	In summer, the stored heat is reduced and sent back cooled by means of integrated water pipes. In winter the building is heated remotely by power-heat coupling. Special light-reflecting slats on the window blinds adapt to the incoming sun and further contribute to savings on heating costs, for example by being closed at night to prevent loss of heat. In the daytime, they optimise natural lighting…	Special light-reflecting slats on the window blinds adapt to the incoming sun and further contribute to savings on heating costs, for example by being closed at night to prevent loss of heat. In the daytime, they optimise natural lighting in the office together with the light provided by the 350 overhead lights, helping to reduce energy costs.	Room temperature is regulated not by climate control, but rather by extensive low-energy thermal use of concrete cores in ceilings and floors.	By means of a photovoltaic assembly on the roof, electro energy can be fed into the public system. Last year, Cornelsen was able to create 19,188 kilowatt hours of green power in this way and make it available to the Berlin electrical system.	Window glass panels help to reduce outside noise, even when the windows are open. In addition, water from precipitation is collected and used for flushing the toilets and watering the greenery.	6	Room temperature is regulated not by climate control, but rather by extensive low-energy thermal use of concrete cores in ceilings and floors. In summer, the stored heat is reduced and sent back cooled by means of integrated water pipes. In winter the building is heated remotely by power-heat coupling. Special light-reflecting slats on the window blinds adapt to the incoming sun and further contr…
Gebrüder Immler	discount store „Takko“ in Leutkirchen	2007	Germany	Wholesale & Retail	New build	2007	1089	88.2	45.2	43	47153.7	0.487528	envelope insulation changing/installation windows Improving insulation of the roof		ventilation system measures cooling system measures	lighting measures				3	For most building owner of non-residential buildings a sustainable energy concepts means a step into the unknown. Convinced building owners that are visionary and have courage as well as an intelligent building concept are therefore needed to exceed minimum standards. That this is possible and economically vailable shows the realization of the discount store "Takko". In the process of planning th…
Evangelische Kirche Stadl Paura	Evangelische Kirche	2007	Austria	Other	Refurbishment	1974			4300		4600	0.535	envelope insulation	heating measures	ventilation system measures	lighting measures		RES use		5	The central heating system is supporting by a solar heating system with the size of 60 m ² situated on the roof of the church (angle: 60 °). The solar heat gets into two hot water storage tanks with the size of 5.700 l. When there is not eneough solar energy a gas condensing boiler, heats up. The heating system of the parsonage has also been renewed. The old radiance radiators has been exchanged …
FEZ Berlin – Kinder-, Jugend- und Familienzentrum	FEZ Berlin – Kinder-, Jugend- und Familienzentrum	2007	Germany	Education	Refurbishment	1979	19380		319		4448000	0.29		heating measures	ventilation system measures	lighting measures	energy controlling/building automation systems			4	The FEZ-Berlin is the biggest, non-profit-making children and family recreation centre in Europe. MVV Energiedienstleistungen GmbH realises within an Energy Saving Partnership far-ranging energy saving measures and achieves a saving of 27%. The heatingsystem of the FEZ Berlin was completely renewed, that means a central building control was installed, which controls the temperature of single room…
GEK S.A.	GEK Office Building	2007	Greece	Office	New build	2007	10000				325000		summer heat protection	heating measures	ventilation system measures		energy controlling/building automation systems			4	GEK S.A. is one of the four major construction groups in Greece. In its new central office building, the energy efficiency measures that were applied, have led to significant reduction of energy consumption in comparison to conventional buildings. Heat Recovery: Heat recovery from conditioned air stream mechanically exhausted from the building. Additionally heat recovers from one of the Heat Pump…
City of Regensburg	Goethe Gymnasium	2007	Germany	Education	Refurbishment	1912	6830	162.63	91.4	71.23	1244426	0.437988	envelope insulation changing/installation windows Improving insulation of the roof	heating measures	ventilation system measures	lighting measures		RES use		5	For this building, energy savings are achieved by implementing a variety of measures such as: Building envelope: Façade: 14 cm thermal insulation composite system, Cellar: vacuum insulation, Roof: expanded polystyrene, Windows: new double-glazing insulation windows. Heating: combined heat and power unit (gas) 640/15 kW. Ventilation: ventilation system with heat recovery â‰¥ 75%. Lighting: energy …
Immobilienverwaltung, Schulgemeindeverband St. Veit/Glan	Hauptschule Hüttenberg	2007	Austria	Education	Refurbishment	1967	2100	288.3	98.7	189.6	394480	0.657648	envelope insulation	heating measures		lighting measures				3	After the successful thermal building renovation was, now heat load of the building on energy accounting and measurements are determined to ensure that the boiler is designed optimally. Based on these data, the existing light heating oil plant (BJ: 1976) in a Contracingvertrages replaced by a pellet plant. Also was a renovation of the heating water. For the gymnasium wing (including the school ki…
THS GmbH	Hauptverwaltungsgebäude Nordstern	2007	Germany	Office	Refurbishment	1937	14252	318	65	253	3605756	0.795597		heating measures	ventilation system measures cooling system measures		energy controlling/building automation systems		energy management	4	The original construction concept of a curtain wall steel frame construction with brick filled half-timbered fields was transcribed. The suspepended modules either bear a field or a window field. The wall fields have a visually and acoustically designed inner surface or an insulation panel, an air layer and a supporting plate with an brick belt. The windows are superinsulations countercash window…
HAVI Global Logistics GmbH	HAVI Headquarters	2007	Germany	Office	Refurbishment	2000	4140	165	37.7	127.3	454827	0.771515		heating measures	cooling system measures	lighting measures				3	The following measure for improving energy measure have been implemented in 2000 - 2005: Installation of an under-floor heating in the entire building complex. Utilization of heat recovery from the cooling systems of the nearby Energy Food Town building to replace nearly the total heat consumption of the installed gas boiler. Every working place is equipped with LCD monitors. Generally the power …
COSMOTE Mobile Telecommunications SA	Head quarters and operation center	2007	Greece	Office	Refurbishment		9720	239.4	42.8	196.6	1.91095e+06	0.82122		heating measures	ventilation system measures cooling system measures	lighting measures				3	For this building, energy savings are achieved by implementing a variety of measures such as: Lighting: Replacement of ballasts; Lighting Controls: Timing in basements; Heat recovery: Installation of Heat exchangers to recover heat from exhausted air; Power factor: Improvement of power factor correction.
Foundation Hospital del Oriente de Asturias "Francisco Grande Covián"	Hospital del Oriente de Asturias	2007	Spain	Healthcare & Social Work	Refurbishment	1995	11264	265	140.5	124.5	4.68961e+06	0.469811		heating measures		lighting measures		RES use		3	The Direction of the foundation â€œFrancisco Grande Coviánâ€ of the Hospital of Orient of Asturias started in 2005 with the development of an action line aiming at promoting the use of renewable energies in order to gradually reduce the building greenhouse gas emissions. On this matter, the following actions have been / will be developed with the final objective to cover 100 % of the energy dema…
Area Hospitalaria Juan Ramon Jimenez de Huelva	Hospital J.R. Jimenez	2007	Spain	Healthcare & Social Work	Refurbishment		70249	196.43	125.52	70.91	5.71746e+06	0.360994	envelope insulation changing/installation windows	heating measures	ventilation system measures cooling system measures	lighting measures		RES use		5	The total saving derived from the reform of the cold production system and the replacement of lamps with low-consumption lights exert a significant influence upon the total electrical consumption. Given that the highest proportion of natural gas is destined to the heating system and that the reform explained here only affects sanitary hot water production, we perceive that the percentage of fuel …
Hospital Virgen de Las Nieves. Servicio Andaluz de Salud	Hospital Universitario Virgen de las Nieves	2007	Spain	Healthcare & Social Work	Refurbishment						10408800	0.2546	envelope insulation	heating measures	ventilation system measures cooling system measures	lighting measures	energy controlling/building automation systems	RES use		6
Area Hospitalaria Juan Ramon Jimenez de Huelva	Hospital Vázquez Díaz	2007	Spain	Education	Refurbishment		15200	113.16	29.86	83.3	44258.5	0.736126		In this centre, the saving is based on the total removal of gas-oil consumption in the boilers. Instead, natural gas is used, so we must take into account the CO2 emissions that this type of gas produces. the use of renewable energy is fostered thanks to the thermal solar energy system for the production of sanitary hot water, together with the saving of 104,049.40 KWh/year in natural gas.				the use of renewable energy is fostered thanks to the thermal solar energy system for the production of sanitary hot water, together with the saving of 104,049.40 KWh/year in natural gas.		2	In this centre, the saving is based on the total removal of gas-oil consumption in the boilers. Instead, natural gas is used, so we must take into account the CO2 emissions that this type of gas produces. Nonetheless, emissions are fewer, because it is a cleaner fuel. Therefore, from the environmental perspective, the reform turns out to be successful and positive. On the other hand, the use of r…
Hotel JAKUE	Hotel Jakue	2007	Spain	Hotel & Accomodation	New build	1989	1300				872616	0.7695	envelope insulation	heating measures		lighting measures	energy controlling/building automation systems	RES use		5	Hotel Jakue is set in the historic village of Puente la Reina, 18 km from Pamplona. The Jakue complex is a true â€œgreen Buildingâ€, being the only environmentally smart tourist building and the fourth building to be certified in the whole of Spain. This is a European certificate awarded to buildings constructed with maximum respect for the environment and in which, in addition to good environme…
Cacém Polis - Sociedade de Desenvolvimento do Programa Polis no Cacém	Jardin de Infância Popular de Cacém	2007	Portugal	Education	New build	2006	1096	146	73	73	80000	0.5	envelope insulation	heating measures	ventilation system measures cooling system measures	lighting measures	energy controlling/building automation systems	RES use		6	The building is built in white concrete, armed, thrown in yard, being the south side covered with panels of cement agglomerated pigmented sawdust of blackcolor, with volumes which stuck out allowing the solar control as offering a peculiar space for the class activity. The inner face of this structure is covered, almost like a second skin with panels of Thermical insulation, a third skin in brick…
Strömberg Distribution Fastighets AB	Jordbromalm 4:10	2007	Sweden	Logistics & Storage	Refurbishment	2006	7060	55	40	15	105900	0.272727	envelope insulation	heating measures						2	The warehouse is heated with drill holes connected to a heat pump. Low energy use because of the design of the building.
Justizvollzugsanstalt Moabit	Justitzvollzugsanstalt (JVA Moabit)	2007	Germany	Institutional	Refurbishment		53445	320.7	189.5	131.2	7.01198e+06	0.409105		Refurbishment of the heating system (new efficient electronic pumps, string control valves and other fittings, partially refurbishment of selected heater loops); Hydraulic balance of the heating system; integration and adjustment of thermostatic valves on radiators; Regulation of the warm water production. Energy source conversion for steam generation: Closure and dismantling of oil fired steam b…	Ventilation: Optimisation of the regulation of the ventilation system.	Energy source conversion for steam generation: Closure and dismantling of oil fired steam boiler; closure of oil tanks; Installation of gas fired local steam boilers. Substitution of incandescent lamps through compact fluorescent lamps; Re-lamping of fluorescent lamps through efficient T5 lamps including electronic v ballasts; Refurbishment of all PC work place lighting.	Central building control system: Integration of a comprehensive energy controlling system; Installation of several measurement instruments for electricity, heat and water.		Installation of an aquatic well supply incl. water treatment; Installation of water saving aerators for showers and wash basins; Reduction of flow rate in WCs and urinals.	5	Within the following areas measures to improve the energy performance has been implemented: Refurbishment of the heating system (new efficient electronic pumps, string control valves and other fittings, partially refurbishment of selected heater loops); Hydraulic balance of the heating system; integration and adjustment of thermostatic valves on radiators; Regulation of the warm water production.…
KfW Bankengruppe	KfW Haupthaus - Main Office of the Federal Promotional Bank	2007	Germany	Office	Refurbishment	1968	26000	245	130	115	2990000	0.469388	summer heat protection envelope insulation	heating measures	ventilation system measures cooling system measures	lighting measures				4	The building - a sky scraper - has four different towers with different hights. A central energy efficient exhaust-air ventilation system was installed that even provides in combination with other enery efficient features a sufficient cooling during the summer time. Building envelope: 35% concrete core cooling of the ceiling, external sun protection, insulation panel with insulation thickness of …
Bezirksamt Steglitz-Zehlendorf	Kita-Rehazentrum	2007	Germany	Healthcare & Social Work	Refurbishment	1975	10292	239	179	60	859000	0.251046		heating measures	ventilation system measures		energy controlling/building automation systems			3	The rehabilitation centre in Berlin/Steglitz-Zehlendorf includes an own day-care-centre as well as a swimming pool. Within the Energy Saving Partnership Berlin (performance contracting) the Evonik New Energies GmbH realises far-ranging energy saving measures. The refurbishment of the Kita Rehazentrum is realised within an (performance contracting) in cooporation with Evonik New Energies GmbH. In …
BIM Berliner Immobilienmanagement GmbH	Kriminalgericht Moabit	2007	Germany	Other	Refurbishment	1906					3611000	0.227996		heating measures	ventilation system measures	lighting measures	energy controlling/building automation systems			4	It is planned to implement the following measures to save energy: Heating: Shutdown of the 2nd district heating supply line with constant temperature; Reduction of the connected power; Refurbishment of the heating distribution system (new pumps with pressure-difference-regulation, new valves and other fittings will be refurbished); Hydraulic balance of the heating system; Integration and adjustme…
Fastighets AB Brostaden	Kv. Vallonsmidet 8	2007	Sweden	Office	Refurbishment		22920				1241000	0.676294		heating measures	cooling system measures		energy controlling/building automation systems			3	The building will change heating system from oil to heat pumps with heating and cooling ground storage. Both for heating and cooling the efficiency factor is 3,5, i.e. for 1 part electricity 3,5 parts heat or cold is produced. Additionally it can be said that it is the cooling load that has set the dimensions for the heat pumps. The heat production can be larger than needed for the 2 buildings. T…
Bohnij Vodni park d.o.o.	Leisure complex	2007	Slovenia	Sport & Leisure	New build	2004	3000	471.83	299.27	172.56	518000	0.365725	summer heat protection	heating measures	cooling system measures			RES use		4	The complex is equipped by three air-conditionning system, each is constructed for a specific type of space and regulatorily optimised. The air-conditionning system has energy saving ventilators with variable speed drive electric motors, filters of fresh and returning air, a big assimetric plate recuperator from polypropylene (effect of heat transfer over 75%), a hot water heater, a heat pump wit…
Siemens AG Siemens Real Estate	Lindenplatz 2	2007	Germany	Office	Refurbishment	2007	16800	438.9	337	101.9	1711920	0.232171			ventilation system measures cooling system measures	lighting measures	energy controlling/building automation systems			3	For this building, energy savings are achieved mainly by implementing a variety of measures such as: Technical highlights: hybrid cooling towers, reducing peek loads in cooling by ice buffer storage, chillers with magnetic bearing, reduction of air change by oxygene activation, lighting concept. New built services: central building control, frequency converter for air handling units, EIB-bus for …
Coperfil Inmobiliaria	Logispark Meco	2007	Spain	Logistics & Storage	New build	2008	33795	38.2	19.1	19.1	1896166	0.5				lighting measures		RES use		2	To reduce electricity consumption for lighting of the building, measures will be implemented for better use of natural light. It provides for the use of a material for the skylights with a higher light transmittance in order to achieve a most important entry of natural light in the aisles. The material provided is of type polycarbonate with a transmittance of at least 30%. The regulation of artif…
Siemens AG Siemens Real Estate	München Perlach, Gebäude 9115	2007	Germany	Office	Refurbishment		23190	242.8	161	81.8	1.89694e+06	0.336903	Building envelope: insulation façade, improved.							1	For this building, energy savings are achieved mainly by implementing a variety of measures such as: Reduced HVAC run-time hours; Lowered HVAC air volume by 10%; Changed HVAC mixed air valves from manual operation to automated operation; Reduced heat energy consumption by installing an Optimum-Start- Stop-Program (OSTP) allowing night setback.
Nap Hotels	Nap Hotel	2007	Spain	Hotel & Accomodation	New build		2500	403	181.3	221.7	554250	0.550124	envelope insulation changing/installation windows Improving insulation of the roof Lightweight structure using expanded polystyrene. In this way it is achieved that lightening and insulation elements are incorporated into the bottom of the structure of the slab, providing the same additional intrinsic thermal insulation. Ventilated façade system incorporating HERCA own designed solar collector wi…		ventilation system measures cooling system measures In the distribution system and ventilation heat recovery will be installed to prevent and recover lost 30% of thermal energy than conventional systems discharged directly.	lighting measures Lighting and low-consumption appliances and lighting contro	energy controlling/building automation systems	RES use Using solar thermal (300 m2 of solar collectors on deck) with solar collectors evacuated tube. Photovoltaic solar energy (panels integrated into the south facade) with thin film technology and BIPV solar tracker aesthetic inclination, (100 m2), for their own use of the hotel. Harnessing wind energy by installing wind turbines on the roof of the building for their own use of the hotel. Usi…		5	Lightweight structure using expanded polystyrene. In this way it is achieved that lightening and insulation elements are incorporated into the bottom of the structure of the slab, providing the same additional intrinsic thermal insulation. Ventilated façade system incorporating HERCA own designed solar collector with solar tracker. It incorporates photovoltaic panels with self-designed monitoring…
Bezirksamt Steglitz-Zehlendorf	Nord Grundschule	2007	Germany	Education	Refurbishment	1895	5503	172	109	63	925500	0.366279		heating measures	ventilation system measures		energy controlling/building automation systems			3	The Nord-Grundschule (primary school) in Berlin/Stegliz-Zehlendorf celebrated in 2001 the foundation 125 years ago. Within the Energy Saving Partnership Berlin (performance contracting) the Evonik New Energies GmbH realises far-ranging energy saving measures. The Nord-Grundschule (primary school) was refurbished between 2001 and 2005. The hydraulic of the heating and ventilation system was optimi…
Justizvollzugsanstalt Moabit	Penitentiary Moabit (Justitzvollzugsanstalt/JVA Moabit)	2007	Germany	Institutional	Refurbishment	1902	53445		189.5		6207000	0.325605		heating measures	ventilation system measures	lighting measures	energy controlling/building automation systems			4	Within the following areas measures to improve the energy performance has been implemented: Refurbishment of the heating system (new efficient electronic pumps, string control valves and other fittings, partially refurbishment of selected heater loops); Hydraulic balance of the heating system; integration and adjustment of thermostatic valves on radiators; Regulation of the warm water production.…
Pfizer	Pfizer ABs office in Silverdal	2007	Sweden	Manufacturing & Industry	New build	2005	18613	147	98.6	48.4	1.5215e+06	0.329252	changing/installation windows	heating measures	ventilation system measures cooling system measures	lighting measures				4	City district heating, based on biomass and combined heat and power, is chosen for heating and domestic hot water instead installing a separate heating plant (boiler house). City district cooling system, based on waste cooling from heat pumps and on free cooling by the Baltic Sea, is chosen instead of installing chillers. The city net is located afew thousand meters away bitt new distribution pip…
Siemens AG Siemens Real Estate	Power Generation Office Building 81	2007	Germany	Manufacturing & Industry	New build	2009	14717	170.3	122.1	48.2	1.60952e+06	0.28303	envelope insulation changing/installation windows	heating measures						2	For this building, energy savings are achieved mainly by implementing a variety of measures such as: Heating: ground water heat pump (> 50 %) and condensing boiler. Lighting: floor lamps with dimming function,upper part of blinds for daylighting. Building envelope: heat bridge optimization, improved airtightness
Marktgemeinde Grafenstein	Primary school in the municipality of Grafenstein	2007	Austria	Education	Refurbishment		1949	265	140.5	124.5	153905	0.469811	envelope insulation changing/installation windows Improving insulation of the roof	heating measures			energy controlling/building automation systems			3	The renovation of the primary school in Grafenstein aimed at revitalising the building envelope optically as well as preventing accidents due to the old heater system. Furthermore, the primary school, which was planned by the architect Clemens Holzmeister (DDDr.), was intended to become an energy efficient building, which was achieved by the insulation of the building envelope, the exchange of wi…
Cornelsen Verlag GmbH & Co. KG/Verlagsgebäude	Publishing house CORNELSEN	2007	Germany	Office	New build	2004	7500	101.47	69	32.47	243525	0.319996	changing/installation windows	heating measures	ventilation system measures cooling system measures	lighting measures		RES use		5	Room temperature is regulated not by climate control, but rather by extensive low-energy thermal use of concrete cores in ceilings and floors. In summer, the stored heat is reduced and sent back cooled by means of integrated water pipes. In winter the building is heated remotely by power-heat coupling. Special light-reflecting slats on the window blinds adapt to the incoming sun and further contr…
Siemens AG Siemens Real Estate	Siemens AG Muenchen Perlach, Gebäude 9115	2007	Germany	Office	Refurbishment	1978	23190		161		3285500	0.264475	envelope insulation	heating measures		lighting measures				3	For this building, energy savings are achieved mainly by implementing a variety of measures such as: Reduced HVAC run-time hours; Lowered HVAC air volume by 10%; Changed HVAC mixed air valves from manual operation to automated operation; Reduced heat energy consumption by installing an Optimum-Start- Stop-Program (OSTP) allowing night setback.
HOCHTIEF Projektentwicklung GmbH	Smarthouse	2007	Germany	Office	New build	2009	22833	215.5	100.9	114.6	2.61666e+06	0.531787	envelope insulation changing/installation windows Improving insulation of the roof	heating measures	ventilation system measures	lighting measures		RES use		5	Rising energy prices are not interesting for the "smarthouse": Everything is prepared to save energy and to use the existing resources more efficiently. The ground's natural temperature is used to warm the building in winter and to cool during the summertime. With thermo acitve ceilings and walls the temperature in the offices can regulted without using much energy. For this the groundwater with …
Statens Fastighetsverk	Stockholms observatorium i Saltsjöbaden	2007	Sweden	Institutional	Refurbishment	1937	3314	643	141	502	540182	0.780715	changing/installation windows							1	The major measure is to convert from oil and direct electric heating to heat pumps. A culvert system between the buildings exists and will be used. Except the conversion to heat pumps different measures in the different buildings will be made concerning the ventilation.
Terme snovik – Kamnik d.o.o.	Terme snovik	2007	Slovenia	Sport & Leisure	Refurbishment		2700	425	234	191	515700	0.449412		heating measures		lighting measures	energy controlling/building automation systems	RES use		4	The existing central building, where the covered pool with the water area is located, is insulated and has big glazed areas meant for passive solar heating of the indoor pool. Ventilation is performed by waste air heat recovery. Besides indoor pool complex in the summer season also outdoor water entertainment area with 500 m2 of water surface is used. To cover heat needs of outdoor and indoor poo…
Siemens AG Siemens Real Estate	Transformator Production Site	2007	Germany	Manufacturing & Industry	Refurbishment		15200	1742	898	844	12828800	0.484501	Building envelope: façade, gates, roof , rooflights.	Heating: new heating system, zoning.	Ventilation: new AHU with heat recovery and zoning, optimized start stop progra	Lighting: daylight controlle				4	For this building, energy savings are achieved by implementing a variety of measures such as: Heating: new heating system, zoning. Lighting: daylight controlled. Ventilation: new AHU with heat recovery and zoning, optimized start stop program. Building envelope: façade, gates, roof , rooflights.
UNIQUA Immobilien Service GmbH	UNIQUA Tower	2007	Austria	Office	New build	2004	31244				3.41601e+06	0.4	envelope insulation	heating measures	ventilation system measures cooling system measures	lighting measures				4	Building with double glass cladding using geothermal energy for energy supply. With a heat output of 880 kW and a cooling capacity of 620 kW it presents an innovative way in the heat pump sector. The large sized heat pump provides for about one third of thermal requirements and contributes to an environmentally sound operation of the building. The incidence of daylight is optimal due to the large…
Viroc Portugal SA	Viroc headquarters	2007	Portugal	Office	Refurbishment	1992	500	100.4	70	30.4	15000	0.302789			ventilation system measures cooling system measures	lighting measures	energy controlling/building automation systems			3	The Viroc headquarters building is a paradigm as far as thermal envelope is concerned. To refurbish such buildings is a hard task in order to obtain comfortable thermal conditions to work or live inside, with low energy consumption. Viroc Company, as manufacturer of VIROC ®, has the maximum interest in show to everybody how to improve building thermal insulation envelope, using their material. Co…
NCC Property Development Oy	Airport Plaza III	2008	Finland	Transport & Infrastructure	New build		6876					0.38	By improving the insulation of the windows we believe to reduce the U-Value from 1,40 W/m2K, which is the standard set by Finnish regulations, to 1,1 W/m2K. This results in a total reduction of approximately 20% in heat loss.		By implementing ducts with a minimum size for the designated function all conference rooms, meeting rooms, etc will all be fixed. Therefore all ducts are being over dimensioned as well as the units. By over sizing the ducts and units the air pressure will be far lower, resulting in lower energy consumption of the fans. Air leakage is driven by differential pressures, across the building envelope.…					2	As building efficiency is improved with insulation and weatherstripping, buildings are intentionally made more air-tight, and consequentially less well ventilated. Since all buildings require a source of fresh air, the need for HRVs has become obvious. While opening a window does provide ventilation, the building's heat and humidity will then be lost in the winter and gained in the summer, both o…
Fastighets AB Brostaden	Alphyddan 11	2008	Sweden	Office	Refurbishment		4363	286	183	103	449389	0.36014								0	Brostaden owns a total of 98 buildings (517 000 m2) of which 9 are completely run and financed by the leasing customers. Thirty-three of the buildings meet the green standards, which is 33,6% of the total amount of buildings or 37% of all buildings excluding the ones fully leased by customers. Brostadenâ’s mean energy use for electricity and heating was 128 kWh/m2 (for about 400 000 m2 ) in 2007.
Siemens AG Siemens Real Estate	Amberg A & D Kantine	2008	Germany	Hotel & Accomodation	New build		3154	684.6	371.8	312.8	986571	0.456909			Displacement ventilation in the kitchen, zoning areas, heat recovery; usage-dependent ventilation.	Lighting: motion control and daylight control in dining rooms and motion control in auxiliary rooms.				2	For this building, energy savings are achieved mainly by implementing a variety of measures such as: Displacement ventilation in the kitchen, zoning areas, heat recovery; usage-dependent ventilation. Lighting: motion control and daylight control in dining rooms and motion control in auxiliary rooms. Building envelope: insulation façade, improved.
Skanska Property Poland	Atrium City	2008	Poland	Office	New build	2008	19680	438	325	113	4.00355e+06	0.257991								0	the evaluaucn of the energy consumption of the Atrium City office Building includes the annual actual energy consumption Into the building by the help of balance evaluation, providing the standardized usage of the building, providing the assessment of the partial values of evaluated energy consumptions, which represent (depends on method): annual energy consumption for heating and ventilation sys…
MEAG MUNICH ERGO AssetManagement GmbH	Cologne Oval Offices, no. 72 - 74	2008	Germany	Office	New build	2009	42296	183.7	104.7	79	3.34138e+06	0.430049	In the Cologne Oval Offices, living forms and facades, a highly practical interior and an elaborate ecological concept come together in an inspiring masterpiece. The envelope is insulated with insulation material. The folding shutters are the sunscreens. They are made out of colored glas and automatically controled.	Heating: Long distance heating, single room control.	Cooling device: Coolness is produced with ground-water. Ventilation: Heat recovery (WRG 80%).					3	In the Cologne Oval Offices, living forms and facades, a highly practical interior and an elaborate ecological concept come together in an inspiring masterpiece. The envelope is insulated with insulation material. The folding shutters are the sunscreens. They are made out of colored glas and automatically controled. Heating: Long distance heating, single room control. Cooling device: Coolness is …
NCC Property Development AB	COOP Kungsbacka	2008	Sweden	Wholesale & Retail	New build	2008	10200	102.8	73	29.8	309000	0.289883	changing/installation windows	heating measures	ventilation system measures	lighting measures				4	Both heating and cooling will be supplied primarily by using a system for variable air volume (VAV). Generalised system of ventilation in the room based on the return air mixed with air in order to meet hygiene requirements. The ventilation is need-controlled, driven from load in the room with respect to CO2 levels and indoor temperature.
Consejería de empleo y mujer de la comunidad de Madrid	Dirección General de la Mujer I	2008	Spain	Institutional	Refurbishment		4600				523765	0.264802		heating measures	ventilation system measures cooling system measures	lighting measures	energy controlling/building automation systems	RES use		5	The improvement of the measures is planed to be achieved in the next steps: Contracted power reduction from the initial 451 kW to 250 kW. Indoor Lighting: Incorporation of light sensors of the main common areas of the buildings (corridors, halls. etc.) andJ improvement of the building light control system, including the program of the system. Air Conditioning: Adjustment of the parameters in the …
Consejería de empleo y mujer de la comunidad de Madrid	Dirección General de la Mujer II	2008	Spain	Institutional	Refurbishment				1702580			0.27			Replacing the existing faucet incorporating timed faucet aerators. The faucet timer allows an estimated saving of 65%. It is proposed to perform an installation of 30 kWp on the roof of the building.	Installation of sensors in areas with high natural lighting, as the elevator hall of the ground floor to fifth, or the halls of the southern part of the building. In such units, natural light falls directly through the windows. These devices regulate artificial light depending on the amount of natural light at any given time. These devices increase the life of the lamps and create a more pleasant…	Installation of sensors in areas with high natural lighting, as the elevator hall of the ground floor to fifth, or the halls of the southern part of the building.		Study of the rate, adequacy of power	4	For this building, energy savings are achieved by implementing a variety of measures such as: Study of the rate, adequacy of power. Installation of sensors in areas with high natural lighting, as the elevator hall of the ground floor to fifth, or the halls of the southern part of the building. In such units, natural light falls directly through the windows. These devices regulate artificial light…
Banco de Sabadell S.A.	Documentation Warehouse in Polinyà , Barcelona	2008	Spain	Manufacturing & Industry	New build	2009	12046	114.34	49.51	64.83	780962	0.566993				lighting measures		RES use		2	Consumption for lighting represents almost 90% over the total energy consumed by the building. To reduce electricity consumption for lighting of the new building measures will be implemented for better use of natural light. Increase the percentage of exutorios and skylights in the roof of the building. The percentage of openings on the deck of the new building will be 9% instead of 5% of the conv…
Fastighets AB Brostaden	Domnarvet 39	2008	Sweden	Office	Refurbishment		1268	101	73	28	35504	0.277228								0	Brostaden owns a total of 98 buildings (517 000 m2) of which 9 are completely run and financed by the leasing customers. Thirty-three of the buildings meet the green standards, which is 33,6% of the total amount of buildings or 37% of all buildings excluding the ones fully leased by customers. Brostadenâ’s mean energy use for electricity and heating was 128 kWh/m2 (for about 400 000 m2 ) in 2007.
Fastighets AB Brostaden	Ekenäs 1	2008	Sweden	Office	Refurbishment		18712	150	112	38	711056	0.253333								0	Brostaden owns a total of 98 buildings (517 000 m2) of which 9 are completely run and financed by the leasing customers. Thirty-three of the buildings meet the green standards, which is 33,6% of the total amount of buildings or 37% of all buildings excluding the ones fully leased by customers. Brostadenâ’s mean energy use for electricity and heating was 128 kWh/m2 (for about 400 000 m2 ) in 2007.
Fastighets AB Brostaden	Ekenäs 3	2008	Sweden	Office	Refurbishment		3580	142	54	88	315040	0.619718								0	Brostaden owns a total of 98 buildings (517 000 m2) of which 9 are completely run and financed by the leasing customers. Thirty-three of the buildings meet the green standards, which is 33,6% of the total amount of buildings or 37% of all buildings excluding the ones fully leased by customers. Brostadenâ’s mean energy use for electricity and heating was 128 kWh/m2 (for about 400 000 m2 ) in 2007.
Fastighets AB Brostaden	Ekstubben 21a	2008	Sweden	Office	Refurbishment		6126	176	89	87	532962	0.494318								0	Brostaden owns a total of 98 buildings (517 000 m2) of which 9 are completely run and financed by the leasing customers. Thirty-three of the buildings meet the green standards, which is 33,6% of the total amount of buildings or 37% of all buildings excluding the ones fully leased by customers. Brostadenâ’s mean energy use for electricity and heating was 128 kWh/m2 (for about 400 000 m2 ) in 2007.
Fastighets AB Brostaden	Ekstubben 22a	2008	Sweden	Office	Refurbishment		6126	173	127	46	281796	0.265896								0	Brostaden owns a total of 98 buildings (517 000 m2) of which 9 are completely run and financed by the leasing customers. Thirty-three of the buildings meet the green standards, which is 33,6% of the total amount of buildings or 37% of all buildings excluding the ones fully leased by customers. Brostadenâ’s mean energy use for electricity and heating was 128 kWh/m2 (for about 400 000 m2 ) in 2007.
Fastighets AB Brostaden	Ekstubben 22b	2008	Sweden	Office	Refurbishment		6126	171	57	114	698364	0.666667								0	Brostaden owns a total of 98 buildings (517 000 m2) of which 9 are completely run and financed by the leasing customers. Thirty-three of the buildings meet the green standards, which is 33,6% of the total amount of buildings or 37% of all buildings excluding the ones fully leased by customers. Brostadenâ’s mean energy use for electricity and heating was 128 kWh/m2 (for about 400 000 m2 ) in 2007.
WWFF Business and Service Center GmbH	ENERGY Base building	2008	Austria	Office	New build	2008	9200		20			0.25	Solar energy is used in four different ways, by means of two passive and two active technologies. South-oriented areas can efficiently benefit from passive systems and, thanks to the louvered façade design (series of shading and glass panels), heat gains from direct solar radiation are only permitted in winter. Indeed, shading systems reduce the cooling load in summer season. North-oriented areas…	Gains from solar PV: A 400 m2 photovoltaic system (about 47.5 kW peak) integrated in the south facade provides about 42,000 kWh of solar power per year. Gains from solar cooling: a very innovative and environmentally friendly technology, namely the â€œSolar coolingâ€ or Desiccant and Evaporative Cooling (DECinstallation), enables to make use of solar energy for air cooling application. The princ…	Cooling and heating applications in summer and winter respectively enable an effective utilization of these collectors over the whole year.			RES use Gains from solar PV: A 400 m2 photovoltaic system (about 47.5 kW peak) integrated in the south facade provides about 42,000 kWh of solar power per year. Gains from solar cooling: a very innovative and environmentally friendly technology, namely the â€œSolar coolingâ€ or Desiccant and Evaporative Cooling (DECinstallation), enables to make use of solar energy for air cooling application. T…		4	Solar energy is used in four different ways, by means of two passive and two active technologies. South-oriented areas can efficiently benefit from passive systems and, thanks to the louvered façade design (series of shading and glass panels), heat gains from direct solar radiation are only permitted in winter. Indeed, shading systems reduce the cooling load in summer season. North-oriented areas…
JM AB	Frösunda Park	2008	Sweden	Office	New build	2010	11650	113.3	85	28.3	360736	0.249779		heating measures	ventilation system measures cooling system measures					2	The building is supplied with heating and cooling. Hot water heat exchanged district in the center. The thermal heating (radiators, convection) is divided in 3 systems. Two frontoriented systems for offices and a system for premises with widely varying loads as conference rooms, etc. Heating system has separate heat exchange against the district. Heat treatment for air heat-exchanged separately a…
Fastighets AB Brostaden	Godståget 7	2008	Sweden	Logistics & Storage	Refurbishment		11718	72	51	21	246078	0.291667								0	Brostaden owns a total of 98 buildings (517 000 m2) of which 9 are completely run and financed by the leasing customers. Thirty-three of the buildings meet the green standards, which is 33,6% of the total amount of buildings or 37% of all buildings excluding the ones fully leased by customers. Brostadenâ’s mean energy use for electricity and heating was 128 kWh/m2 (for about 400 000 m2 ) in 2007.
GMW Eigenbetrieb Gebäudemanagement	Grundschule Haarhausen	2008	Germany	Education	Refurbishment	1971	1712	71	42	29	49648	0.408451	envelope insulation Improving insulation of the roof	heating measures	ventilation system measures			RES use		4	For this building, energy savings are achieved mainly by implementing a variety of measures such as: Wood pellet boiler (95 kW): Heat generation is the future of the school building on a wood-pellet boilers, power about 95 kW. As a pellet storage room can no longer require oil bearings are used to this, the oil plant dismantled. The existing lowtemperature exhaust of the oil boiler after a check …
Peab AB	Haga Vinge	2008	Sweden	Office	New build	2010	10000	129	73	56	560000	0.434109		heating measures	cooling system measures	lighting measures				3	All work areas enjoy daylight, good lighting, an excellent indoor climate and a functional office layout. Energy consumption is combined with recovery, and everything that uses energy is customised to suit specific needs using selected technology: Only 27 % of solar heat is allowed into the building. Outdoor air is taken in for cooling providing it is colder than 15 degrees outside. When it is wa…
Skanska Commercial Development Nordic	Hagaporten III	2008	Sweden	Office	New build	2008	49000	113.3	85	28.3	1092000	0.249779	Improving insulation of the roof	heating measures	ventilation system measures	lighting measures	energy controlling/building automation systems			5	Bottom flat is carried out of place founded concrete, frame of prefabricated concrete and steel, ceiling structure of wood with surface stratum off plate and sedum, surface stratum in façade is constituted of concrete and glass. District heating and cooling supplies the building with energy for heating and cooling. The envelope is well insulated. There are four large air-handling units equipped w…
Fastighets AB Brostaden	Haifa 1	2008	Sweden	Office	Refurbishment		3749	426	317	109	408641	0.255869								0	Brostaden owns a total of 98 buildings (517 000 m2) of which 9 are completely run and financed by the leasing customers. Thirty-three of the buildings meet the green standards, which is 33,6% of the total amount of buildings or 37% of all buildings excluding the ones fully leased by customers. Brostadenâ’s mean energy use for electricity and heating was 128 kWh/m2 (for about 400 000 m2 ) in 2007.
Siemens AG Siemens Real Estate	Halle 8 + 9	2008	Germany	Manufacturing & Industry	Refurbishment	1942	5844	1231	861	370	2337600	0.300569	envelope insulation changing/installation windows Improving insulation of the roof			lighting measures				2	For this building, energy savings are achieved by implementing a variety of measures such as: New daylight controlled lighting in Hall 8. Insulation facade, roof and new windows.
Fastighets AB Brostaden	Hammarby smedby	2008	Sweden	Office	New build			153	98	55		0.359477								0	Brostaden owns a total of 98 buildings (517 000 m2) of which 9 are completely run and financed by the leasing customers. Thirty-three of the buildings meet the green standards, which is 33,6% of the total amount of buildings or 37% of all buildings excluding the ones fully leased by customers. Brostadenâ’s mean energy use for electricity and heating was 128 kWh/m2 (for about 400 000 m2 ) in 2007.
Fastighets AB Brostaden	Hästholmen 2	2008	Sweden	Office	Refurbishment		1215	98	71	27	32805	0.27551								0	Brostaden owns a total of 98 buildings (517 000 m2) of which 9 are completely run and financed by the leasing customers. Thirty-three of the buildings meet the green standards, which is 33,6% of the total amount of buildings or 37% of all buildings excluding the ones fully leased by customers. Brostadenâ’s mean energy use for electricity and heating was 128 kWh/m2 (for about 400 000 m2 ) in 2007.
Vasakronan AB	Hekla building 10	2008	Sweden	Office	New build	2010	22116	114	74	40	884640	0.350877		heating measures	ventilation system measures cooling system measures					2	The houses and their systems are designed with a structure that is characterized by modularity and flexibility that facilitates adaptation to different plan solutions. Systems and components will be design with regard for life cycle costs and energy effectiveness. Energy use is ensured through energy simulations during the design phase and function controls of more important machines as air handl…
Rehabilitationszentrum Althofen	Humanomed Zentrum Althofen	2008	Austria	Healthcare & Social Work	Refurbishment	1972	24820	393.9	99.8	294.1	2482000	0.746636		heating measures	ventilation system measures		energy controlling/building automation systems	RES use		4	The environmental and Energy saving project consists of two parts: Change of the whole heat supply from gas to district heating from biomass.reduction of the consumption because of solar engineering, heat recovery and process optimisation. The Humanomed centre was connected to the district heating system of the Wärmebetriebe GmbH in the year 2008. The biomasscomes from the Tilly Holzindustrie Gmb…
EjendomsInvest Oy Ab	Hyvinkää Home Center	2008	Finland	Wholesale & Retail	New build	2007	13809	271	150	121	1670889	0.446494	changing/installation windows	heating measures	ventilation system measures					3	To achieve energy savings following solutions were realised: Designing an energy efficient building concept, including technical solutions in isolation, air tightness and air conditioning together with heat recovery and CO2- detectors. Minimum sized air ducts often leads to rooms with fixed purposes. Therefore all ducts are being over dimensioned as well as the units to achieve flexibility. By ov…
Justizvollzugsanstalt Schwalmstadt	Justizvollzugsanstalt Schwalmstadt	2008	Germany	Institutional	Refurbishment		27468	71	27.7	43.3	1.18936e+06	0.609859		Dismantling of two natural gas boilers and one natural gas heat pump Installation of a new 1200 KW natural gas fired low temperature boiler; Installation of a new natural 700kw gas fired condensing boiler; Modernization of the heating distribution system (new pumps with differential pressure regulation, new valves and new fittings); Hydraulic adjustment of the heating system; Optimization of the …	Installation of frequency changer for the ventilators Demandorientation of the air supply and outlet air; Installation of additional sensitive elements; Optimization of zone regulation; Reduction of the flow rate.				Installation of consumption meters (in all buildings): Complete renewal of RLT-control by new control boxes, performance parts and new DCCs; Expansion of central building control systems, circuit-entering of all relevant data points. Continuous energy consumption recording; Consumption control, analysis and processing of data, determination of tendencies; Energy report with information to the dev…	3	For this building, energy savings are achieved mainly by implementing a variety of measures such as: Dismantling of two natural gas boilers and one natural gas heat pump Installation of a new 1200 KW natural gas fired low temperature boiler; Installation of a new natural 700kw gas fired condensing boiler; Modernization of the heating distribution system (new pumps with differential pressure regul…
Fastighets AB Brostaden	Karis 3	2008	Sweden	Office	Refurbishment		2881	188	135	53	152693	0.281915								0	Brostaden owns a total of 98 buildings (517 000 m2) of which 9 are completely run and financed by the leasing customers. Thirty-three of the buildings meet the green standards, which is 33,6% of the total amount of buildings or 37% of all buildings excluding the ones fully leased by customers. Brostadenâ’s mean energy use for electricity and heating was 128 kWh/m2 (for about 400 000 m2 ) in 2007.
Fastighets AB Brostaden	Karis 4	2008	Sweden	Office	Refurbishment		4624	251	169	82	379168	0.326693								0	Brostaden owns a total of 98 buildings (517 000 m2) of which 9 are completely run and financed by the leasing customers. Thirty-three of the buildings meet the green standards, which is 33,6% of the total amount of buildings or 37% of all buildings excluding the ones fully leased by customers. Brostadenâ’s mean energy use for electricity and heating was 128 kWh/m2 (for about 400 000 m2 ) in 2007.
Jernhusen AB	Kungsbrohuset	2008	Sweden	Office	New build	2009	39000	117.5	75	42.5	977500	0.361702	envelope insulation	heating measures	ventilation system measures cooling system measures					3	Heating will be supplied from the municipal district heating systems with a possible addition of a solar thermal collector system on the roof. Cooling will be provided through connections to the municipal district cooling system. In addition a system for free cooling via fresh water from Lake Mälaren (Klara sjö) is planned. This will operate from approx October to April. In addition, the potentia…
Gamla Livförsäkrings AB SEB Trygg Liv	Kv. Siktet 5, Hus 1	2008	Sweden	Office	Refurbishment	1969	15210	169.1	119.8	49.3	749853	0.291543	envelope insulation changing/installation windows	heating measures	ventilation system measures		energy controlling/building automation systems			4	During the modernization of the building 2007-2008 the facades insulation has been improved with all in all 95 mm mineral wool. Existing windows have been replaced with new aluminium framed windows with double insulating glass units. Windows facing south and west have solar control glass. All fan coil units and radiators have been replaced, with exceptions for the garage floors and some premises …
Gamla Livförsäkrings AB SEB Trygg Liv	Kv. Siktet 5, Hus 2	2008	Sweden	Office	Refurbishment	1969	9714	162.9	109.4	53.5	519699	0.328422	envelope insulation changing/installation windows	heating measures	ventilation system measures		energy controlling/building automation systems			4	During the modernization of the building 2007-2008 the facades insulation has been improved with all in all 95 mm mineral wool. Existing windows have been replaced with new aluminium framed windows with double insulating glass units. Windows facing south and west have solar control glass. All fan coil units and radiators have been replaced, with exceptions for the garage floors and some premises …
Fastighets AB Brostaden	Linde Torp 9	2008	Sweden	Office	Refurbishment			200	126	74		0.37								0	Brostaden owns a total of 98 buildings (517 000 m2) of which 9 are completely run and financed by the leasing customers. Thirty-three of the buildings meet the green standards, which is 33,6% of the total amount of buildings or 37% of all buildings excluding the ones fully leased by customers. Brostadenâ’s mean energy use for electricity and heating was 128 kWh/m2 (for about 400 000 m2 ) in 2007.
Skanska Commercial Development Finland oy	Lintulahti Office Building	2008	Finland	Office	New build		15371	173	121	52	799292	0.300578	envelope insulation changing/installation windows Improving insulation of the roof	heating measures	ventilation system measures cooling system measures	lighting measures				4	The chosen heat source in Lintulahti is district heating (cogeneration of heat and electricity), the primary strategy for cooling is to district cooling and whenever it is possible to use free cooling herewith minimizing the need for district cooling. The building windows are designed with adjustable shades mitigating excessive temperature increases by solar radiation during wam and sunny days an…
Deutsche Lufthansa AG	Lufthansa Aviation Center	2008	Germany	Office	New build	2006	50600	173.17	71	102.17	5262400	0.589998	envelope insulation	heating measures Heating: Thermal active building components, Individual controlled heating and cooling in all offices, Heat recovery plant.		lighting measures Lighting: Passages and â€œbuilding fingersâ€: summer heat control with exterior sun screens that are controlled by incidence of light – if with closed screens daylight use is possible, Offices facing: if closed less than 10% of the sunâ’s energy enters the rooms; slat blinds are individually controllable; central control does not allow direct sunlight to enter offices.	central control does not allow direct sunlight to enter offices.			4	For this office building, energy savings are achieved by implementing a variety of measures such as: Heating: Thermal active building components, Individual controlled heating and cooling in all offices, Heat recovery plant. Lighting: Passages and â€œbuilding fingersâ€: summer heat control with exterior sun screens that are controlled by incidence of light – if with closed screens daylight use i…
Fastighets AB Brostaden	Mästaren 1	2008	Sweden	Manufacturing & Industry	Refurbishment		21040	158	67	91	1914640	0.575949								0	Brostaden owns a total of 98 buildings (517 000 m2) of which 9 are completely run and financed by the leasing customers. Thirty-three of the buildings meet the green standards, which is 33,6% of the total amount of buildings or 37% of all buildings excluding the ones fully leased by customers. Brostadenâ’s mean energy use for electricity and heating was 128 kWh/m2 (for about 400 000 m2 ) in 2007.
MEAG MUNICH ERGO AssetManagement GmbH	Maximilianplatz 12	2008	Germany	Office	Refurbishment	1959	6270	204.4	93.7	110.7	694075	0.541585	envelope insulation Improving insulation of the roof	heating measures	cooling system measures	lighting measures	energy controlling/building automation systems			5	The façades and windows which are facing the square of the â€˜Opfer des Nationalsozialismusâ’ and the main staircase are listed. An insulation of 10 cm was fixed on all refurbished facades – excluding the listed façade - to reduce transmission losses and thermal bridges. Windows were replaced to reduce transmission and ventilation losses due to better tightness. Compared to a new building the hea…
Merkur Warenhandels AG	Merkur Klosterneuburg	2008	Austria	Wholesale & Retail	New build	2008	2043				231000			heating measures						1	Use of low energy refrigeration attributes: Generous evaporation area; Specially built air conduit; Use of energy saving circulation ventilation; consumption per ventilator: 7-9 W; Use of electronic ex-valves in connection with specially constructed electronic control system; Electronic control of the glass heater. Refrigeration systems, condensers and heating systemsAttributes: Complete heat rec…
NCC GmbH	NCC GmbH Office Building	2008	Germany	Office	New build	2007	1207	83.3	40	43.3	48195	0.519808			For air conditioning a ground/water heat pump used for concrete core cooling was installed. Further cooling of the building is not necessary because the Green IT polocies will significantly reduce the cooling demand - even for the server rooms.	The buidling is more less totally equipped with energy saving bulbs and electronic ballasts. Only in a few meetings room lumanaries were chosen because of opitical reasons. Within the energy management these solution will be monitored.			The energy consumption ot the highly insulated building will strongly be influenced by the employees behavior. The staff's awareness will be be an part of a "design contest for energy savings in the workplace" in 2008.	3	Before the new office building was built a energetic analysis according to the German Energy Ordinance (EnEV 2002) was made. The result was that increased energy saving measures were implemented. For air conditioning a ground/water heat pump used for concrete core cooling was installed. Further cooling of the building is not necessary because the green IT polocies will significantly reduce the co…
LIG	New Verwaltungszentrum Land Kärnten	2008	Austria	Institutional	New build	2008	25350	110	67	43	1090050	0.390909	summer heat protection envelope insulation	heating measures	cooling system measures	lighting measures				4	A heat pump will help to cover the additional energy demand as already described in 1.1.4. The ground water fulfils two purposes: It can be used for cooling and for heating purposes. In summer the ground water helps to cool the building and in winter the ground water is used for the heat pump. The thermal energy that comes from the ground water is used to heat the building as well as preheat the …
Ing. Siegfried Manschein GmbH	Nullenergiebüro Mannschein building	2008	Austria	Office	Refurbishment	2009	307	108	15	93	40000	0.861111	envelope insulation changing/installation windows	heating measures	ventilation system measures		energy controlling/building automation systems	RES use		5	To achieve energy savings following solutions were realised: Solar heating: 32m2-thermal solar collectors /2000 liters-hot water storage (50% of the heat demand); 750 m2 soil collector for the heat pump (50%), Floor heating and very low temperature dimensioning radiator and air heaters (for the storage) result to a high COP of the heat pump. Solar cooling: 32 m2 thermal solar collectors /Adsorpti…
NCC GMBH	office building with a workshop and warehouse	2008	Germany	Office	New build		1207	83.3	40	43.3	52263.1	0.519808		heating measures			energy controlling/building automation systems			2	Before the new office building was built a energetic analysis according to the German Energy Ordinance (EnEV 2002) was made. The result was that increased energy saving measures were implemented. For air conditioning a ground/water heat pump used for concrete core cooling was installed. Further cooling of the building is not necessary because the green IT polocies will significantly reduce the co…
Skanska Commercial Development Nordic	Österport 7	2008	Sweden	Office	Refurbishment	1969	11009	235	174	61	671549	0.259574	envelope insulation	heating measures	ventilation system measures					3	The building use district heating. The ventilation system supplies fresh air and reuse the heat from the exhaust air. The building is used during normal office hours. To reduce the buildings energy consumption with 25%, all the crucial systems must be optimized. Calculations show that it possible to reach the goal if the following components are combined: Light; install motion- and acoustic-senso…
Zeolit Exploaterings AB / Fabege AB	Paradiset 29	2008	Sweden	Office	New build	2008	24000	112.8	76.7	36.1	799000	0.320035		heating measures	cooling system measures		energy controlling/building automation systems			3	In order to achieve the efficiency level, a number of techniques and technologies are used in combination: District heating and district cooling will guarantee supply of heating and cooling to the building. Renewable electricity is generated by certified Nordic hydropower. Automatic regulation and control will safeguard functions for heat recycling, cooling and post-heating. The supplier Larmia C…
Justizvollzugsanstalt Schwalmstadt	Penitentiary Schwalmstadt	2008	Germany	Institutional	Refurbishment	1900	27468		27.7		6776000	0.612492		heating measures	ventilation system measures		energy controlling/building automation systems			3	For this building, energy savings are achieved mainly by implementing a variety of measures such as: Dismantling of two natural gas boilers and one natural gas heat pump Installation of a new 1200 KW natural gas fired low temperature boiler; Installation of a new natural 700kw gas fired condensing boiler; Modernization of the heating distribution system (new pumps with differential pressure regul…
Siemens AG Siemens Real Estate	Power Generation Building 60	2008	Germany	Manufacturing & Industry	New build	2009	8060	1364	1018	346	2788760	0.253666	envelope insulation changing/installation windows	heating measures						2	For this building, energy savings are achieved mainly by implementing a variety of measures such as: Heating: district heating (cogeneration). Lighting: daylight control. Ventilation: volume control, free cooling. Building envelope: improved air-tightness.
Siemens AG Siemens Real Estate	Power Generation Office Building 91	2008	Germany	Office	New build	2009	14717	170.3	122.1	48.2	709359	0.28303	envelope insulation changing/installation windows	heating measures						2	For this building, energy savings are achieved mainly by implementing a variety of measures such as: Heating: ground water heat pump (> 50 %) and condensing boiler. Lighting: floor lamps with dimming function,upper part of blinds for daylighting. Building envelope: heat bridge optimization, improved airtightness
Fastighets AB Brostaden	Renseriet 26	2008	Sweden	Office	Refurbishment		2637	198	145	53	139761	0.267677								0	Brostaden owns a total of 98 buildings (517 000 m2) of which 9 are completely run and financed by the leasing customers. Thirty-three of the buildings meet the green standards, which is 33,6% of the total amount of buildings or 37% of all buildings excluding the ones fully leased by customers. Brostadenâ’s mean energy use for electricity and heating was 128 kWh/m2 (for about 400 000 m2 ) in 2007.
Vasakronan AB	Riga 2	2008	Sweden	Office	New build	2010	24632	200	50	150	1576448	0.75		heating measures	ventilation system measures cooling system measures					2	The houses and their systems are designed with a structure that is characterized by modularity and flexibility that facilitates adaptation to different plan solutions. Systems and components will be design with regard for life cycle costs and energy effectiveness. Energy use is ensured through energy simulations during the design phase and function controls of more important machines as air handl…
Fastighets AB Brostaden	Rosersberg 2:21-2:22	2008	Sweden	Office	Refurbishment		2126	145	109	36	76536	0.248276								0	Brostaden owns a total of 98 buildings (517 000 m2) of which 9 are completely run and financed by the leasing customers. Thirty-three of the buildings meet the green standards, which is 33,6% of the total amount of buildings or 37% of all buildings excluding the ones fully leased by customers. Brostadenâ’s mean energy use for electricity and heating was 128 kWh/m2 (for about 400 000 m2 ) in 2007.
Skanska Commercial Development Nordic	Scylla 3	2008	Sweden	Office	New build	2009	15960	110	83	27	430920	0.245455	envelope insulation changing/installation windows Improving insulation of the roof	heating measures	ventilation system measures cooling system measures					3	Below ground floor the building is carried out of place founded concrete. From ground floor and above a frame of prefabricated concrete and steel with non load-bearing outer walls between steel pillars. District heating and cooling supplies the building with energy for heating and cooling. The envelope is well insulated. There are air-handling units equipped with liquid coupled heat recovery and …
Fastighets AB Brostaden	Sicklaön 393:4	2008	Sweden	Office	Refurbishment		4005	246	184	62	248310	0.252033								0	Brostaden owns a total of 98 buildings (517 000 m2) of which 9 are completely run and financed by the leasing customers. Thirty-three of the buildings meet the green standards, which is 33,6% of the total amount of buildings or 37% of all buildings excluding the ones fully leased by customers. Brostadenâ’s mean energy use for electricity and heating was 128 kWh/m2 (for about 400 000 m2 ) in 2007.
Fastighets AB Brostaden	Sicklaön 394:5	2008	Netherlands	Office	Refurbishment		1805	232	82	150	270750	0.646552								0	Brostaden owns a total of 98 buildings (517 000 m2) of which 9 are completely run and financed by the leasing customers. Thirty-three of the buildings meet the green standards, which is 33,6% of the total amount of buildings or 37% of all buildings excluding the ones fully leased by customers. Brostadenâ’s mean energy use for electricity and heating was 128 kWh/m2 (for about 400 000 m2 ) in 2007.
Siemens AG Siemens Real Estate	SIEMENS Amberg A & D Kantine	2008	Germany	Restaurant & Catering	New build	2009	3154	684.6	371.8	312.8	986571	0.456909	summer heat protection envelope insulation		ventilation system measures	lighting measures				3	For this building, energy savings are achieved mainly by implementing a variety of measures such as: Displacement ventilation in the kitchen, zoning areas, heat recovery; usage-dependent ventilation. Lighting: motion control and daylight control in dining rooms and motion control in auxiliary rooms. Building envelope: insulation façade, improved.
Siemens AG Siemens Real Estate	Siemens Power Generation Schwerlasthalle, Gorlitz	2008	Germany	Manufacturing & Industry	New build	2008	2914	719.1	511.6	207.5	604655	0.288555		heating measures	ventilation system measures cooling system measures					2	The industrial building is planned for the production of industrial turbines and is in Görlitz. The new hall is used to optimize the final assembly, including loading. The building is 26.80 m wide, 106 m long and 22,10 m high. The outer wall is made of reinforced concrete supports (axle width 7m) with the sandwich panels. For the natural lighting on the north, east, and west facades horizontal an…
Fastighets AB Brostaden	Stensätra 7	2008	Sweden	Office	Refurbishment		1805	167	88	79	142595	0.473054								0	Brostaden owns a total of 98 buildings (517 000 m2) of which 9 are completely run and financed by the leasing customers. Thirty-three of the buildings meet the green standards, which is 33,6% of the total amount of buildings or 37% of all buildings excluding the ones fully leased by customers. Brostadenâ’s mean energy use for electricity and heating was 128 kWh/m2 (for about 400 000 m2 ) in 2007.
Skanska Commercial Development Nordic	Sturegatan 1	2008	Sweden	Office	New build	2010	12250	356	89	267	477750	0.75	changing/installation windows	heating measures	ventilation system measures cooling system measures	lighting measures	energy controlling/building automation systems			5	Below ground floor the building is carried out of place founded concrete. From ground floor and above a frame of prefabricated concrete and steel with non load-bearing outer walls between steel pillars. District heating and cooling supplies the building with energy for heating and cooling. The envelope is well insulated. There are large air-handling units equipped with liquid coupled heat recover…
Billa AG	Supermarket Klosterneuburg	2008	Austria	Wholesale & Retail	New build	2007	800				235800									0	For this building, energy savings are achieved by implementing a variety of measures such as: Use of low energy refrigeration: Generous evaporation area, Specially built air conduit, Use of energy saving circulation ventilation – consumption per ventilator: 7-9 W, Use of electronic ex-ventilen in connection with specially constructed electronic control system, Electronic control of the glass heat…
LIG	Technikzentrum und Institut für Lebensmittelsicherheit und Veterinärwesen	2008	Austria	Education	New build		11720		105				summer heat protection envelope insulation	heating measures	cooling system measures	lighting measures				4	The technical and laboratory centre in Flatschacher Street will consist of a 7 storey building including 290 work places for technical departments and a 6 storey building with 118 work places dealing with laboratory and food safety issues. Heating: Concrete Core Activation , heat pump and district heating, ra-diatores with thermostatic valves. Cooling: Concrete Core Activation and the cold from a…
Siemens AG Siemens Real Estate	Test Center: Prüffeld Nord	2008	Germany	Office	New build	2008	12308	984.3	23.2	961.1	11827988	0.97643	envelope insulation	heating measures	ventilation system measures	lighting measures				4	For this building, energy savings are achieved mainly by implementing a variety of measures such as: Heating: district heating, Lighting: fluorescent light bulbs with dimminig. Building envelope. Thermal insulation composite system.
Fastighets AB Brostaden	Tidskriften 2	2008	Sweden	Wholesale & Retail	Refurbishment		9798	166	106	60	587880	0.361446								0	Brostaden owns a total of 98 buildings (517 000 m2) of which 9 are completely run and financed by the leasing customers. Thirty-three of the buildings meet the green standards, which is 33,6% of the total amount of buildings or 37% of all buildings excluding the ones fully leased by customers. Brostadenâ’s mean energy use for electricity and heating was 128 kWh/m2 (for about 400 000 m2 ) in 2007.
Fastighets AB Brostaden	Tjurhornet 15	2008	Sweden	Office	Refurbishment		19477	137	91	46	895942	0.335766								0	Brostaden owns a total of 98 buildings (517 000 m2) of which 9 are completely run and financed by the leasing customers. Thirty-three of the buildings meet the green standards, which is 33,6% of the total amount of buildings or 37% of all buildings excluding the ones fully leased by customers. Brostadenâ’s mean energy use for electricity and heating was 128 kWh/m2 (for about 400 000 m2 ) in 2007.
Fastighets AB Brostaden	Torngluggen 1-3	2008	Sweden	Logistics & Storage	Refurbishment		1900	313	128	185	351500	0.591054								0	Brostaden owns a total of 98 buildings (517 000 m2) of which 9 are completely run and financed by the leasing customers. Thirty-three of the buildings meet the green standards, which is 33,6% of the total amount of buildings or 37% of all buildings excluding the ones fully leased by customers. Brostadenâ’s mean energy use for electricity and heating was 128 kWh/m2 (for about 400 000 m2 ) in 2007.
Folksam	Tullgården 2	2008	Sweden	Office	Refurbishment	1959	101974	127.2	86	41.2	867975	0.323899		heating measures	ventilation system measures		energy controlling/building automation systems			3	A plan for energy reduction has been developed where focus is on cooling and ventilation: New ventilation units (FTX) with frequency transformers and new control- and regulationequipment: Replacing an old cooling unit with a new one. Rebuilding the seawater cooling system with free cooling function. Energy survey measures: greenvision, Reduce indoor temperature, Reduce runtime for certain ventila…
Harry Sjögren AB	Vallmon 6	2008	Sweden	Manufacturing & Industry	Refurbishment	1965	8314	213.93	136.41	77.52	644501	0.362362								0
Chalmersfastigheter AB	Vasa Hus 5	2008	Sweden	Office	Refurbishment	1900	1274	127.27	84	43.27	56056	0.339986	changing/installation windows		ventilation system measures	lighting measures				3	An energy audit of Vasa Hus 5 concluded that the building envelope needs refurbishing to improve energy efficiency. Ventilation is also very poor and needs renovation. The building will be renovated in a variety of ways. Ventilation will be exchanged and will only be run during office hours, all windows will be exchanged or a third glass will be added to existing glacing. Light sensors will be in…
Fastighets AB Brostaden	Veddesta 2:19	2008	Sweden	Office	Refurbishment		2556	138	68	70	178920	0.507246								0	Brostaden owns a total of 98 buildings (517 000 m2) of which 9 are completely run and financed by the leasing customers. Thirty-three of the buildings meet the green standards, which is 33,6% of the total amount of buildings or 37% of all buildings excluding the ones fully leased by customers. Brostadenâ’s mean energy use for electricity and heating was 128 kWh/m2 (for about 400 000 m2 ) in 2007.
Fastighets AB Brostaden	Veddesta 2:21	2008	Sweden	Wholesale & Retail	Refurbishment		1905	178	86	92	175260	0.516854								0	Brostaden owns a total of 98 buildings (517 000 m2) of which 9 are completely run and financed by the leasing customers. Thirty-three of the buildings meet the green standards, which is 33,6% of the total amount of buildings or 37% of all buildings excluding the ones fully leased by customers. Brostadenâ’s mean energy use for electricity and heating was 128 kWh/m2 (for about 400 000 m2 ) in 2007.
Fastighets AB Brostaden	Veddesta 2:22	2008	Sweden	Wholesale & Retail	Refurbishment		508	342	172	170	86360	0.497076								0	Brostaden owns a total of 98 buildings (517 000 m2) of which 9 are completely run and financed by the leasing customers. Thirty-three of the buildings meet the green standards, which is 33,6% of the total amount of buildings or 37% of all buildings excluding the ones fully leased by customers. Brostadenâ’s mean energy use for electricity and heating was 128 kWh/m2 (for about 400 000 m2 ) in 2007.
Fastighets AB Brostaden	Veddesta 2:23	2008	Sweden	Wholesale & Retail	Refurbishment		5941	146	99	47	279227	0.321918								0	Brostaden owns a total of 98 buildings (517 000 m2) of which 9 are completely run and financed by the leasing customers. Thirty-three of the buildings meet the green standards, which is 33,6% of the total amount of buildings or 37% of all buildings excluding the ones fully leased by customers. Brostadenâ’s mean energy use for electricity and heating was 128 kWh/m2 (for about 400 000 m2 ) in 2007.
Fastighets AB Brostaden	Veddesta 2:50	2008	Sweden	Manufacturing & Industry	Refurbishment		4650	335	202	133	618450	0.397015								0	Brostaden owns a total of 98 buildings (517 000 m2) of which 9 are completely run and financed by the leasing customers. Thirty-three of the buildings meet the green standards, which is 33,6% of the total amount of buildings or 37% of all buildings excluding the ones fully leased by customers. Brostadenâ’s mean energy use for electricity and heating was 128 kWh/m2 (for about 400 000 m2 ) in 2007.
Burghauptmannschaft Österreich	Wiener Augarten	2008	Austria	Manufacturing & Industry	Refurbishment		2500	190	105	85	212500	0.447368		Extension of the biomass combustion plant for the administration buildings: The boiler of the existing biomass plant was replaced by a boiler with 60% more capacity, whereby an increased supply of the nursery via the distributor became possible. With the new plant it became possible to use the whole amount of faulty wood (about 900 m ³/a) and to reduce the need of district heating. Before the inc…	Modernisation of the air conditioning control: Before optimisation the control for heating and the control for ventilation were not linked together. Thus interferences of heating and ventilation occurred temporarily. A new DCCcontrol was installed, which combines both heating and ventilation and makes sure that the required conditions for the plant will be complied. Additionally the aspired impro…		Modernisation of the air conditioning control: Before optimisation the control for heating and the control for ventilation were not linked together. Thus interferences of heating and ventilation occurred temporarily. A new DCCcontrol was installed, which combines both heating and ventilation and makes sure that the required conditions for the plant will be complied. Additionally the aspired impro…			3	The complex interaction of solar radiation, ventilation and heating makes high demands on the control system. By using dynamic and auto adaptive forecasting models the heating and ventilation process can be ideally adapted to the expectant solar radiation. Extension of the biomass combustion plant for the administration buildings: The boiler of the existing biomass plant was replaced by a boiler …
Vimusa	Alexandra Building	2009	Spain	Hotel & Accomodation	New build	2010	18977		62.3			0.25								0	In order to achieve the efficiency level, a number of techniques and technologies are used in combination: Passive solutions: Ventilated fronts and roof: radiation control and easy maintenance; Building location and orientation of all rooms and facilities: windows oriented towards the equator (south in the northern hemisphere and north in the southern hemisphere) to maximize passive solar gain; S…
Skanska Commercial Development Nordic - Skanska Øresund A/S	Alfa	2009	Denmark	Office	New build	2010	3651	95.8	67.1	28.7	104054	0.299582	envelope insulation changing/installation windows Improving insulation of the roof	heating measures	ventilation system measures cooling system measures					3	The buildings heat source is a natural gas boiler, the primary cooling strategy comprises in cooling with use of free cooling whenever possible. Furthermore, the windows are designed with sun reflecting coating which reduces excessive temperature increases by solar radiation and hereby reducing the need for cooling energy. The building envelope is well insulated. Since the windows represent the b…
Almdudler Limonde A. & S. Gmbh & Co KG	Almdudler Bürohaus Wien 19	2009	Austria	Office	New build		1040					0.25	For the new office building natural raw materials have been used as far as possible. For the facade an insulation system using rock wool has been chosen. The top floor consists of massive wood. For the interiour fitting fibre reinforced plasterboards have been used.	The building is heated with a reversible brine/water heat pmp with a heating capacity of 55.5 kW and a cooling capacity of 41.7 kW. For this system 11 depth thrillings à 150 m have been applied. These depth thrillings are also used in summer as a heat rejection system.	Ventilation is available for meeting rooms and public spaces. The atrium is ventilated with authomatically controlled dampers.Heat is distributed via massive core activation for the base load and radiators as well as floor heating for peak loads. All heating systems can be controlled for each room seperatly. Cooling is also provided by massive core activation. In the atrium cooling is resigned. T…	Because of the glazed atrium daylight is available in the whole buiding which minimizes the need for electrical lighting.				4	For the new office building natural raw materials have been used as far as possible. For the facade an insulation system using rock wool has been chosen. The top floor consists of massive wood. For the interiour fitting fibre reinforced plasterboards have been used.The building is heated with a reversible brine/water heat pmp with a heating capacity of 55.5 kW and a cooling capacity of 41.7 kW. F…
Harry Sjögren AB	Ängsviolen 1 industry	2009	Sweden	Manufacturing & Industry	Refurbishment	1985	3655	213.2	156.22	56.98	208262	0.267261								0
Harry Sjögren AB	Ängsviolen 1 Offices	2009	Sweden	Office	Refurbishment	1985	1765	194.13	139.13	55	97075	0.283315								0
Harry Sjögren AB	Anisen 3 Industry	2009	Sweden	Manufacturing & Industry	Refurbishment	1999	1600	267.36	199.87	67.49	107984	0.252431								0
Harry Sjögren AB	Anisen 3 Offices	2009	Sweden	Office	Refurbishment	1999	1000	237	177.43	59.57	59570	0.25135								0
Prologis	Arlanda	2009	Sweden	Manufacturing & Industry	New build	2010	21300	100	57	43	860000	0.43		heating measures	ventilation system measures	lighting measures			energy management	4	The storage part of the building will be naturally ventilated via doors. The office is equipped with a FTX system. Heating is delivered by district heating. Ventilation and lighting will be controlled over time so that it is turned on only during office hours. The Prologis energy policy includes: Implementing routines to fulfil law demand, Offering green certification in offer to customer, Overvi…
Ayuntamiento de Ultzama	Ayuntamiento	2009	Spain	Institutional	Refurbishment		10590	170.36	117.68	52.68	557881	0.309228	envelope insulation	heating measures		lighting measures				3	Substitution of old natural gas and propane boilers for biomass boilers: The biomass comes from the Ultzama valley itself. The municipality of Ultzama has an extension of 96 km2, from which 64 km2 are forests. Exactly, the Forestry Management Plan of Ultzama plans the generation of biomass, which is sufficient for feeding all of the existing biomass boilers and also for other uses. The old boiler…
LIG	Bezirkshauptmannschaft Fürstenfeld	2009	Austria	Office	Refurbishment	1962	3054	104	46	58	177132	0.557692	summer heat protection envelope insulation changing/installation windows Improving insulation of the roof e.g. Building envelope: refurbishment of the windows incl. shading system, new insulation of the external walls and roof	heating measures district heating instead of oil; refurbishment of the heating system						2
Aspholmen Fastigheter AB	Boländerna 30:2	2009	Sweden	Office	Refurbishment	2002		104	67	37	1345025	0.355769		heating measures	cooling system measures				energy management	3	Built in year 2001 and 2002, at that time we installed geothermical heating and cooling. The construction consists of 12 drill holes. In and from the holes hoses connects to the heatpump. The real estate is also connected to the distict heating system to clear peak heating needs in winter. The geothermical construction is dimensioned to clear 90 % of cool water needs and remaining needs are produ…
Humlegården Fastigheter AB	Bremen 2	2009	Sweden	Office	Refurbishment	1988	36500		97		1573000	0.45	envelope insulation		ventilation system measures					2	The energy management system is ISO 14001 certified. The company has its own staff to run and follow up the energy use in all buildings on a monthly basis. The building have been constructed as a low energy building. The ventilation systems have been exchanged and the buildings have been trimmed to run only during office hours.
Humlegården Fastigheter AB	Bremen 4	2009	Sweden	Office	Refurbishment	1979	23400	48.53	26.79	21.74	508716	0.44797	envelope insulation		ventilation system measures					2	The energy management system is ISO 14001 certified. The company has its own staff to run and follow up the energy use in all buildings on a monthly basis. The ventilation systems have been exchanged and the building has been trimmed to run only during office hours. District heating and cooling has been installed.
Düsseldorfer Hypothekenbank AG	Building in Berliner Allee 43 Düsseldorf	2009	Germany	Office	New build	2008	4700	506	225	281	5.68588e+06	0.555336		heating measures		lighting measures				2	The new head quarter office of the Düsseldorfer Hypothekenbank is a highly innovative and energy efficient building. The building is cooled with a thermo acitve building system and a modern air handeling unit. The energy for heating and warm water is mostly provided by a geothermal heat pump with 12 geothermal probes in a depth of 100 m. All heating and cooling appliances are controlled via bussy…
Union Investment Institutional Property GmbH	Bürohochhaus Hahnstraße	2009	Germany	Office	Refurbishment	1974	20177	506	53.8	452.2	1.77356e+06	0.893676	summer heat protection envelope insulation changing/installation windows Improving insulation of the roof	heating measures	ventilation system measures cooling system measures	lighting measures				4	The office building was constructed in 1974. It has one basement and 14 above-ground floor.The building was almost substantially refurbished between 2002 and 2004. It received a completly new building equipment and appliances, a highly insulted facade and a new interior. Heating: district heating. Ventilation: ventilation system with heat recovery 75%. Cooling: Chilled beams. Building envelope: o…
Corpus Sireo Asset Management GmbH	Büro-und Technikkomplex	2009	Germany	Office	Refurbishment	1969	36493		53.8			0.475		heating measures						1	To significantly reduce the office building's energy demand, the whole heating system was optimized. Heating: District heat (cogeneration power plant), all mixers, pumps and switches were removed; the system is now supplied by an Inline-Pump; all heaters received preadjustable valves; the capacity of the boiler unit was reduced from 2,8 MW to 1,28 MW. special hydraulic alignment. Electric applian…
Amt der NÖ Landesregierung	Business center Lower Austria	2009	Austria	Office	New build		7735		103		808000	0.25	Building envelope: 30 - 40 cm insulation of walls, roof and cellar ceiling, reduction of thermal bridges (e.g. optimisation of the installation of the windows), use of highly efficient windows, high air density.	Heating: is provided by a central water/water heat pump using the river Traisen as an energy source. The heat is distributed through activation of thermal masses. Fresh air for the ventilation system is first heated through the heat exchanger from the heat recovery system, the remaining heating demand is covered by the heat pump.	Cooling: because of the high quality of the building envelope, the moderate portion of windows and the external shading system the cooling demand is rather low. The remaining cooling demand is covered by free cooling using the ground water. Cooling is distributed through activation of thermal masses. In areas with a higher cooling demand (meeting and server rooms) there are additional radiant cei…	Lighting: Daylight is used in favour, light controlling blinds have been installed. Artificial lighting is controlled by presence sensors and sensors for natural light.				4	The concept for the building envelope and services follows the passive house concept. Measures include a high insulated building envelope, high air density, avoidance of thermal bridges, mechanical ventilation system, heating and cooling via massive core activation and renewable energy, etc. Building envelope: 30 - 40 cm insulation of walls, roof and cellar ceiling, reduction of thermal bridges (…
Skanska Commercial Development Nordic	Bylingen 1	2009	Sweden	Office	New build	2009	20200	696.46	320.75	375.71	7129431	0.539457								0	Bylingen is an office building on the Ring Road adjacent to the rock against South Hospital. The building houses the MTG Group with both radio and TV studios.
Club Natació Sabadell	Can Llong	2009	Spain	Sport & Leisure	New build	2010	18976	696.46	209	487.46	9.25004e+06	0.699911	envelope insulation Improving insulation of the roof	heating measures	ventilation system measures cooling system measures	lighting measures				4	For this building, energy savings are achieved by implementing a variety of measures such as: Lightning: Electronic ballast; Low-energy lighting and highefficiency electrical appliances LED; Volumetric sensors. HVAC system: Cogeneration system; Heat recovery ventilation. Hot Sanitary Water: Water recirculation. Passive solutions: Ventilated roof: radiation control and easy maintenance, Steel prof…
VZW Rotonde	Centrale campus Augustijnslei	2009	Belgium	Education	Refurbishment	1979	7314		429		5775000	0.538631	envelope insulation		ventilation system measures				energy management	3	3 reports showed interesting energy saving possibilities including insulation of roofs, placement of condensation boiler, replacement of incandescent lamps with energy saving lamps, a relighting of one workshop space and the installation of an energy monitoring system.
Jernhusen AB	Centralstation	2009	Sweden	Transport & Infrastructure	Refurbishment	1871	33000		58.8		280116	0.262369		heating measures	ventilation system measures cooling system measures	lighting measures	energy controlling/building automation systems			4	Larger LCC systems for reusing left over heat from the central hall will be installed. New pipes and ventilation system will be installed. Ventilation and heating will be used only when needed. Installation of a heatpump: The cool side of the heatpump (200 kW) will be used for the Central Station, plants and areas within kv Blekholmen 4 that need cooling during the heating season. The warm side o…
City of Wertheim	Comenius Realschule	2009	Germany	Education	Refurbishment	1973	7530	100	68	32	240960	0.32	envelope insulation changing/installation windows Improving insulation of the roof	heating measures	ventilation system measures	lighting measures				4	The school building, that was constructed in the 1970th, will be extensively refurbished. A caferteria is being added. In this process ot is being adapeted to today's standards: Heating – exchange of boiler already done in 2003: Wooden pellet boiler with 500 kW. Ventilation: Ventilation system with heat recovery ? 75%, Earth tubes used as heat exchanger in winter in for cooling in summer are conn…
NCC Property Development AS (DK)	Company House Kolding III	2009	Denmark	Office	New build		5147	95	70	25	128675	0.263158		Heating of the building is with radiators. Heating will only be needed on cold winter days outside the hours, when the building is not in use.	When the building is in use, some cooling will nearly always be needed. Two major ventilation systems will keep the building wellventilated by means of outdoor air and airconditioned by means of outdoor air for cooling. On hot summer days the outdoor air will be â€˜cooledâ’ (air-conditioned) by a cooling unit. The ventilation units supply the air in zones according to requirement. The units have …					2	Heating of the building is with radiators. Heating will only be needed on cold winter days outside the hours, when the building is not in use. When the building is in use, some cooling will nearly always be needed. Two major ventilation systems will keep the building wellventilated by means of outdoor air and airconditioned by means of outdoor air for cooling. On hot summer days the outdoor air w…
NCC Property Development AS (DK)	Company House Vallensbæk	2009	Denmark	Office	New build		6000	80	-61	141	14269200	1.7625				In addition day light control of the light installation is carried out and the building envelope will have windows and doors which reduce the heat loss through these with 50 per cent according to the demands of building regulations 08.		The facades of the southern staircases will be equipped with integrated solar cells, and that the plant houses on the roof will be equipped with solar cell panels.		2	The facades of the southern staircases will be equipped with integrated solar cells, and that the plant houses on the roof will be equipped with solar cell panels. In addition day light control of the light installation is carried out and the building envelope will have windows and doors which reduce the heat loss through these with 50 per cent according to the demands of building regulations 08.
Binario S.p.A	Complesso Binario	2009	Italy	Manufacturing & Industry	New build		101200	373.62	180.08	193.54	98802	0.518013	envelope insulation changing/installation windows Improving insulation of the roof	heating measures	cooling system measures			RES use		4	For this building, energy savings are achieved by implementing a variety of measures such as: Optimization of the building envelope, tri-generation plant and Multi Solar Power (Photovoltaic and Solar thermodynamic). Energy production systems can produce (141,5 kWh/m2y) 160% of primary energy demand of the building.
Contratas y Obras S.A.	CyO New Headquarter	2009	Spain	Office	New build		5105		94.05		3.76973e+06		The design takes into account the orientation and natural ventilation of the building. It benefits of the sun's penetration in the interior of the building to achieve a saving of artificial illumination and it uses the heat gain from solar radiation in winter. It seeks to integrate natural vegetation ensuring the continuity between the different green masses. A continuous ecosystem facilitates th…		The design takes into account the orientation and natural ventilation of the building. It benefits of the sun's penetration in the interior of the building to achieve a saving of artificial illumination and it uses the heat gain from solar radiation in winter. It seeks to integrate natural vegetation ensuring the continuity between the different green masses. A continuous ecosystem facilitates th…	r. It has been foreseen the use of fluorescence lighting with compact lamps or low energy consumption tubes, with strategies of lighting control. In the building cover it has been foreseen the installation of a photovoltaic pergola of 39,84 kWp.			Lower quality water replaces potable water in uses such as toilets discharges and similar. The building has a system for recovering rainwater.	4	The design takes into account the orientation and natural ventilation of the building. It benefits of the sun's penetration in the interior of the building to achieve a saving of artificial illumination and it uses the heat gain from solar radiation in winter. It seeks to integrate natural vegetation ensuring the continuity between the different green masses. A continuous ecosystem facilitates th…
Corpus Sireo Asset Management GmbH	DTAG Büro-und Technikgebäude	2009	Germany	Office	Refurbishment	1974	4855	234	145	89	432095	0.380342		heating measures						1	To significantly reduce the office building's energy demand, the whole heating system was optimized. Heating: District heat (cogeneration power plant), all mixers, pumps and switches were removed; the system is now supplied by an Inline-Pump; all heaters received preadjustable valves; the capacity of the boiler unit was reduced from 2,8 MW to 1,28 MW. special hydraulic alignment. Electric applian…
Diligentia AB	Dykaren 17	2009	Sweden	Wholesale & Retail	Refurbishment	1968	7100	176	119	57	3841800	0.323864		heating measures	ventilation system measures cooling system measures			RES use	energy management	4	Before refurbishment: The buildings system for ventilation, from 1968, is mainly CAV (Constant Air Volume) without any possibility to recycle energy. To regulate heating and cooling the building use an old, not computerised, system. After refurbishment: The refurbishment project comprised four (4) new units with recycling of heat during the winter and cooling during the summer. The ventilation sy…
FUNDAÇÃO CALOUSTE DE GULBENKIAN	Edifício Sede e Museu buildings	2009	Portugal	Institutional	New build	1969	77800	458.37	63.16	395.21	3.07473e+07	0.862207		heating measures	ventilation system measures	lighting measures	energy controlling/building automation systems			4	For the reduction of energy consumption to became a collective challenge a campaign was organised to raise awareness among Foundation employees of the â€œrational use of energyâ€. Among other initiatives people were encourage to: Turn off office light when absent; Turn off computers at the end of the day; Use stairs to go up or down two floors, instead of using elevatorsâ€¦ Also Routines were im…
ENERGOSISTEMI d.o.o.	EE info corner	2009	Croatia	Office	Refurbishment		36	241.8	77.4	164.4	5918.4	0.679901	In the reconstruction of the building, external wall of brik elements is thermally insulated with 12 to 16 cm of thermal insulation in ETICS system (U=0â’22 W/m2K), ceilling towards attic with 25 cm (U=0â’14 W/m2K), ceilling towards unheated cellar with 10 cm (U=0â’43 W/m2K). New PVC frame windows with double insulating glass low-e coating are built in. Internal shades are used. Existing façade p…	Heating system consists on combined bolier using natural gas and radiator distribution system.						2	The existing office building of 37 m2 is intended for Energy Efficiency info corner for the city of Prelog, Croatia. In the reconstruction of the building, external wall of brik elements is thermally insulated with 12 to 16 cm of thermal insulation in ETICS system (U=0â’22 W/m2K), ceilling towards attic with 25 cm (U=0â’14 W/m2K), ceilling towards unheated cellar with 10 cm (U=0â’43 W/m2K). New P…
Hettich Holding GmbH & Co.	Exhibition and Office Building	2009	Germany	Office	New build		1485		77.4					heating measures	ventilation system measures	lighting measures	energy controlling/building automation systems	RES use		5	For this building, energy savings are achieved mainly by implementing a variety of measures such as: Heating and hot water production: Connection to an efficient local heat net with block heat and power plant; panel heating with low temperature level, solar warm water heating. Air conditioning & Ventilation: Heat exchanger in ventilation with about 80 % efficiency, variable volume flow rate in de…
Osnovna škola Ivan Goran Kovačić	Existing school building	2009	Croatia	Education	Refurbishment	1960	2029	323.7	220.2	103.5	210002	0.319741	envelope insulation changing/installation windows							1	The project includes the investment return achieved through cost savings, streamline the systems of heating, lighting and improved thermal insulation characteristics of the object. Besides the direct impact on reducing the consumption of heat and electricity, and time related costs, increases overall comfort in using and maintaining the facility and the impact on reducing emissions into the envir…
Siemens AG Siemens Real Estate	FFM CB Extension – logistics	2009	Germany	Logistics & Storage	New build	2009	2539	184.44	134.28	50.16	50152	0.271958	envelope insulation changing/installation windows	heating measures		lighting measures				3	For this building, energy savings are achieved mainly by implementing a variety of measures such as: Increasing the insulation from 8 cm to 10 cm; blowerdoor test for control of air tightness. Heating: panel heating, local heat. Lighting: low radiation lights with low delivery rate. Ventilation: energy efficient ventilation systems
Harry Sjögren AB	Flaggan 1	2009	Sweden	Logistics & Storage	Refurbishment	1959	2895	200	125	75	1132875	0.375	changing/installation windows	heating measures	cooling system measures		energy controlling/building automation systems			4
Fastighets AB Brostaden	Fredsfors 14	2009	Sweden	Office	Refurbishment		15105	119	89	30	588000	0.252101								0	Brostaden has converted the heating of three buildings from oil to gas. Additionally the exhaust gas is used to preheat the water in the radiator circuit. Brostaden is a property owner working with energy efficiency in various ways. One step to become more environmentally friendly has been to convert from oil heating to gas heating. Although, before converting to a new boiler other measures were …
Skanska Commercial Development Nordic	Gårda 18:25	2009	Sweden	Office	New build	2010	19600	119,01	1274.54		525171	0.252101	envelope insulation	heating measures	ventilation system measures					3	Below ground floor the building is carried out of place founded concrete. From ground floor and above a frame of prefabricated concrete and steel with non load-bearing outer walls, covered with sheet metal, between steel pillars.District heating and cooling supplies the building with energy for heating and cooling. The envelope is well insulated. There are air-handling units equipped with liquid …
Harry Sjögren AB	Gaslyktan 11	2009	Sweden	Manufacturing & Industry	Refurbishment	1987	15000	274.84	197.68	77.16	1.1574e+06	0.280745								0
Harry Sjögren AB	Generatorn 2	2009	Sweden	Manufacturing & Industry	Refurbishment	1989	2938	170	80	90	761400	0.529412								0
Fastighets AB Brostaden	Getholmen 1	2009	Sweden	Office	Refurbishment		8460	158.36	96.6	61.76	522490	0.389997								0	To achieve energy savings following solutions were realised: Building envelope: External walls, Concreat, isolation 100 mm and metal shielding; Ceiling slabs, Concreat; Floor slabs, Concreat; Windows, 3 pane. Installations: Heating: District Heating; SHW: Hot water is made by the district heating; Ventilation: Variable Air Volume; Lighting: Flourescent and Compact Flourescent; Electricity - Renew…
Gimnazija Bernardin Frankopan	Gimnazija Bernardin Frankopan	2009	Croatia	Education	Refurbishment	1950	2570	180.2	130.8	49.4	126958	0.27414	envelope insulation changing/installation windows	heating measures						2	The building is heated through own central boiler warm water radiator system with daily interruptions for a period of 14 hours intermittent over the weekend of 48 hours. In all the facilities are repaired the roof, and replaced the roof coverings and metal ware. In the old part of the school in the greater part of external doors and windows replaced. Replacement of facade joinery included the fol…
Aspholmen Fastigheter AB	Gjutjärnet 7	2009	Sweden	Office	Refurbishment			424.3	81.3	343	672372	0.80839		heating measures	cooling system measures				energy management	3	For this office building, energy savings are achieved by implementing a variety of measures such as: Replacement of old cooling-machines; Installation of new automatic control equipments and optimization of heat curve chart and operating times; Measures to get rid of heat leakage in the façade and installation of lighting with attendancecontrol.
Grundschulverband Marktbreit	Grundschule Marktbreit	2009	Germany	Education	Refurbishment		1966	145	105	40	78640	0.275862	Building envelope: 20 cm mineral insulating board; U = 0,19 – 0,33 W7m ²K; Windows: triple-pane-windows, U = 1,00 W/m ²a; Roof: 20 cm mineral wool; U = 0,19 W7m ²K.	Heating: ground water heat pump 50 kW; system temperature: 35/25; panel heating.	Cooling: passive cooling via panel heating system and ventilation. Ventilation: ventilation system with heat recovery â‰¥ 80%.	Lighting: fluorescent light bulbs with ballasts.				4	For this building, energy savings are achieved mainly by implementing a variety of measures such as: Heating: ground water heat pump 50 kW; system temperature: 35/25; panel heating. Cooling: passive cooling via panel heating system and ventilation. Ventilation: ventilation system with heat recovery â‰¥ 80%. Lighting: fluorescent light bulbs with ballasts. Building envelope: 20 cm mineral insulati…
Bezirksamt Charlottenburg-Wilmersdorf von Berliner Energieagentur	Grunewald Grundschule	2009	Germany	Education	Refurbishment	1904	6644	307	191	116	770704	0.37785			Reduction of the ventilation powe	lighting measures				2	For this building, energy savings are achieved by implementing a variety of measures such as: Heating: New efficient pumps, adjustable thermostventils, hydraulic adjustment. Installation of modern digital systems for measurement and control. Modernisation of the heating system, installation of condensing boiler and the hot water supply. Lighting: Complete modernisation of the lighting system with…
Humlegården Fastigheter AB	Härden 16	2009	Sweden	Office	Refurbishment	1930	24300	98.4	72.8	25.6	625306	0.260163	envelope insulation		ventilation system measures					2	The energy management system is ISO 14001 certified. The company has its own staff to run and follow up the energy use in all buildings on a monthly basis. The ventilation systems have been exchanged and the building has been trimmed to run only during office hours. District heating and cooling has been installed.
Skanska Commercial Development Nordic - Skanska Øresund A/S	Havneholmen Tower	2009	Denmark	Office	New build		24426	240	104	136	476000	0.566667	envelope insulation changing/installation windows Improving insulation of the roof	heating measures	ventilation system measures cooling system measures	lighting measures	energy controlling/building automation systems		energy management	6	Heat source is district heating, which is efficient and environmental friendly (district heating in Copenhagen is a biproduct for garbage-incineration plants). Triple-glazing in North facades with a U-value of 0.8 W/m ²K for the glass and 1.17 W/m ²K for the total window, subsequently reducing the heat loss in the heating season. Double-glazing in East, South and West facades with a U-value of 1.…
Wallfast AB	Havsfrun 26	2009	Sweden	Office	Refurbishment	1929	3500	307.17	225.7	81.47	285145	0.265228		heating measures	ventilation system measures cooling system measures					2	The building is supplied with district heating and cooling. Ventilation has been exchanged to a Rotating heat recovery: Due to the fact that the air flow is rather high in the building, the installation has been really successful. New substation: The heat exchangers were old and the maintenance had been neglected. Systems have been adjusted to optimize energy use.
Harry Sjögren AB	Hede 3:127	2009	Sweden	Office	Refurbishment	1991	4250	131.35	94.92	36.43	36424	0.277351								0	Harry Sjögren is continuously working with refurbishing their buildings to reduce the energy use. In many buildings they have exchanged windows, installed distant heating and/or cooling, and in some buildings they have focused on exchanging the building automation systems, optimising the operational hours and thus the energy use.
Harry Sjögren AB	Hede 3:131	2009	Sweden	Manufacturing & Industry	Refurbishment	1991	1517	356.43	264.4	92.03	69942.8	0.258199								0
Harry Sjögren AB	Högsbo 20:22 Industry	2009	Sweden	Manufacturing & Industry	Refurbishment	1982	760	361.03	264.4	96.63	1.36683e+06	0.267651								0
Harry Sjögren AB	Högsbo 20:22 Offices	2009	Sweden	Office	Refurbishment	1982	14145	231.63	169.66	61.97	193160	0.267539								0
Harry Sjögren AB	Högsbo 24:12 Offices	2009	Sweden	Office	Refurbishment	1968	3117	754.41	556.9	197.51	197509	0.261807								0
Harry Sjögren AB	Högsbo 27:7	2009	Sweden	Office	Refurbishment	1988	7933	186.9	139.06	47.84	47838	0.255966								0
Harry Sjögren AB	Högsbo 28:3	2009	Sweden	Manufacturing & Industry	Refurbishment	1968	3642	106.41	75	31.41	31412	0.295179								0
Harry Sjögren AB	Högsbo 38:9	2009	Sweden	Manufacturing & Industry	Refurbishment	1984	983	441.07	322.01	119.06	117036	0.269934								0
Harry Sjögren AB	Högsbo 40:1	2009	Sweden	Manufacturing & Industry	Refurbishment	1981	7000	115	50	65	50190	0.565217								0
Telge Fastigheter	Hölö Förskola	2009	Sweden	Education	New build	2009	1195	266	40	226	270070	0.849624	envelope insulation	heating measures	ventilation system measures				energy management	4	The premises have a design according to Södertälje school model and adhere to the Telge energy and environmental policy. The buildings is supplied by district heating and a rotary heat exchanger and distributed through floor heat systems. Low energy use is secured mainly through efficient heat recovery and low heat losses through exterior surfaces and thermal bridges.
Stebo vzw	Homebase	2009	Belgium	Office	New build			717.52	315.18	402.34	402338	0.560737	envelope insulation changing/installation windows Improving insulation of the roof	heating measures	ventilation system measures cooling system measures			RES use	energy management	5	The building will be certified as a 'Passive house' concept and will be characterised by: very good insulation of the building envelope e.g. 36 cm roof insulation of mineral wool ('Ecose' from Knauff which an ecological footprint that is 70% lower than conventional mineral wool); very airtight building envelope that will be proved via a 'blower door test'; heat recovery with a high efficient heat…
Harry Sjögren AB	Hönekulla 1:571	2009	Sweden	Manufacturing & Industry	Refurbishment	1987	4294	112.2	49.4	62.8	262200	0.559715								0
Hoval Gesellschaft GmbH	Hoval Bürogebäude Marchtrenk	2009	Austria	Office	Refurbishment	1973	4600	151	113	38	174800	0.251656	envelope insulation changing/installation windows Improving insulation of the roof	heating measures	ventilation system measures	lighting measures		RES use		5	The plan contains measures like the replacement of all windows, insulation of the external wall with facade panels and renovation of the roof. Moreover, about 200 m ² of facade solar collectors will be mounted on the southwest side of the building. The heating system has already been modernised in 2006. The conventional boiler with a forced draught burner, was replaced by a gas-fired condensing b…
VZW Rotonde	Huize Goeyers	2009	Belgium	Education	New build	2009	950	151.3	68.4	82.9	1033750	0.547918	envelope insulation changing/installation windows Improving insulation of the roof	heating measures		lighting measures	energy controlling/building automation systems	RES use	energy management	6	The building was constructed according the 'Passive house' concept, thus: Very good insulation of the building envelope e.g. wall insulation was realised using insulating Ytong blocks combined with 11-15 cm high performant insulation material (Resol). Very airtight building envelope e.g. a 'blower door test' indicated n50=0,3 h-1 which is significantly better than the already strict passive house…
Landstingsfastigheter - Landstinget i Värmland	Hus 1	2009	Sweden	Healthcare & Social Work	New build	2010	12500	178.4	130.6	47.8	995400	0.267937		heating measures	cooling system measures					2	The house and its systems are designed with a structure that is characterized of modularity and flexibility that facilitates adaptation to different solutions. Systems and components will be designed with regard for life cycle costs and energy effectiveness. Energy use is ensured through energy simulations during the design phase and function controls of more important machines as air handling un…
Landstingsfastigheter - Landstinget i Värmland	Hus 2	2009	Sweden	Healthcare & Social Work	New build	2010	21000	254	160	94	1974000	0.370079		heating measures	cooling system measures					2	The house and its systems are designed with a structure that is characterized of modularity and flexibility that facilitates adaptation to different solutions. Systems and components will be designed with regard for life cycle costs and energy effectiveness. Energy use is ensured through energy simulations during the design phase and function controls of more important machines as air handling un…
Bayer SA-NV	Kantoorgebouw Bayer	2009	Belgium	Office	New build	2009	6420	327.13	241.49	85.64	549809	0.261792		heating measures	cooling system measures					2	For this office building, energy savings are achieved by implementing a variety of measures such as: Heat production: Heat pump and condenser boiler. Cooling production: Aquifer. Humidification and mechanical ventilation in heated areas with heat recovery. Lightning with FL with electronic balasts.
Harry Sjögren AB	Karossen 3	2009	Sweden	Logistics & Storage	Refurbishment	1965	6477	115	73	42	50190	0.365217								0
Telge Fastigheter	Kaxberg Förskola	2009	Sweden	Education	New build	2009	1195	265	127	138	76197.9	0.520755	envelope insulation	heating measures	ventilation system measures				energy management	4	The premises have a design according to Södertälje school model and adhere to the Telge energy and environmental policy. The buildings is supplied by district heating and a rotary heat exchanger and distributed through floor heat systems. Low energy use is secured mainly through efficient heat recovery and low heat losses through exterior surfaces and thermal bridges.
KiK Textilien and Non-Food GmbH	KiK Freestand in Gnoien	2009	Germany	Wholesale & Retail	New build	2009	553	131.16	58.76	72.4	72794.7	0.551998	summer heat protection envelope insulation	heating measures	ventilation system measures					3	KiK Textilien and Non-Food GmbH is a german textilediscounter with head office in Bönen. It was founded 1994. The company is the greatest textile-discount-chain in Germany and decreeds over 2700 branches in Germany, Austria, Slowenia, Czech Republic, Hungary and Slovakia. For this building, energy savings are achieved mainly by implementing a variety of measures such as: Heating-system: combinati…
City of Erlangen	Kinderhaus Eltersdorf	2009	Germany	Education	New build	2009	817	143	94	49	3411800	0.342657	envelope insulation changing/installation windows Improving insulation of the roof	heating measures	ventilation system measures					3	Two kindergarten groups, an after-school care club and a nursery will be accomodated in the new building. The compact buildings has two floors. The groudfloor will accomodate one kindergarten group and the nursery. The second kindergarten group and the after-school care group will use the first floor area. The goal is to construct a model building in terms of energy efficiency. The concept theref…
Vasakronan AB	Kista Science Tower	2009	Sweden	Office	Refurbishment	2002	50000	318.17	231	87.17	4.3585e+06	0.273973		heating measures	ventilation system measures cooling system measures					2	The construction of Kista Science Tower was completed in 2002. The level of leased area has increased from 87 % in 2007, to 94 % in 2008. At the same time essential energy savings have been realized. Since mid-2007, a continuous and active work is being performed adapting the distribution of heat, cooling and ventilation to each partâ’s operation. By doing so the energy demands for Kista Science …
Harry Sjögren AB	Kobbegården 6:180	2009	Sweden	Manufacturing & Industry	Refurbishment	1980	2782	445.24	331.18	114.06	317315	0.256176								0
Harry Sjögren AB	Kobbegården 6:360	2009	Sweden	Manufacturing & Industry	Refurbishment	1979	2228	727.8	537.6	190.2	190200	0.261336								0
Harry Sjögren AB	Kobbegården 6:362	2009	Sweden	Office	Refurbishment	1990	7541	289.17	209.99	79.18	597096	0.273818								0
Harry Sjögren AB	Kobbegården 6:724	2009	Sweden	Manufacturing & Industry	Refurbishment	1979	6290	239.99	178.53	61.46	386583	0.256094								0
Harry Sjögren AB	Kobbegården 6:726	2009	Sweden	Office	Refurbishment	1980	2573	102.84	70.44	32.4	1250000	0.315053								0
Albert-Ludwig Universität Freiburg	Kollegiengebäude III	2009	Germany	Education	Refurbishment	1968	25000		52.59		24896	0.275391		heating measures	cooling system measures	lighting measures				3	For this building, energy savings are achieved mainly by implementing a variety of measures such as: Installation of pumps with speed regulation; Demand-oriented pumps; Hydraulic adjustment of the heating system and closure of hydraulic bypasses. Also the removal of the 13 RLT-constructions;Installation of three new main-RLT-constructions with speedregulated ventilation to supply four or five zon…
Harry Sjögren AB	Konfektasken 15	2009	Sweden	Manufacturing & Industry	New build	2009	10696		73		139779	0.32								0	Harry Sjögren is continuously working with refurbishing their buildings to reduce the energy use. In many buildings they have exchanged windows, installed distant heating and/or cooling, and in some buildings they have focused on exchanging the building automation systems, optimising the operational hours and thus the energy use. The property is conveniently located adjacent to the central Alings…
Chalmersfastigheter AB	Kuggen	2009	Sweden	Office	New build	2010	5350	144.63	105.98	38.65	38647	0.267234				lighting measures				1	The focus of the energy-saving related to electricity is on operations, which accounts for most of the energy consumption. The technical solutions that have been incorporated are needs-adapted lighting and control of equipment for office workplaces. For the property itself, a system is used that regenerates electricity from lifts in conjuction with braking. There is also needs-adapted lighting an…
Harry Sjögren AB	Kungsbacka 4:47	2009	Sweden	Manufacturing & Industry	Refurbishment	1980	2008	169.7	75	94.7	190158	0.558044								0
Lidl Dienstleistung GmbH & Co. KG	Lidl Zukunftsmarkt	2009	Germany	Wholesale & Retail	New build		1412	124	85	39	55068	0.314516		Heating: usage of exhaust air from the chillers combined with floor heating – supply temperature 35						1	For this building, energy savings are achieved mainly by implementing a variety of measures such as: Heating: usage of exhaust air from the chillers combined with floor heating – supply temperature 35
Fastighets AB Navet	Lindholmspiren 3	2009	Sweden	Office	New build	2009	21604	115	73	42	907368	0.365217		heating measures	ventilation system measures cooling system measures					2	The heating and cooling energy supplied to the building is the districted heating and cooling. Heat is distributed in the building via air-conditioning and via radiators. Cooling energy is distributed to floors one to two via air-conditioning, to floors three to six additionally in a combination with water chilled beams. The ventilation system consists of totally four airhandling units that suppl…
Telge Fastigheter	Ljungbacken Förskola	2009	Sweden	Education	New build	2009	1195	202	131.5	70.5	84247.5	0.34901	envelope insulation	heating measures	ventilation system measures				energy management	4	The premises have a design according to Södertälje school model and adhere to the Telge energy and environmental policy. The buildings is supplied by district heating and a rotary heat exchanger and distributed through floor heat systems. Low energy use is secured mainly through efficient heat recovery and low heat losses through exterior surfaces and thermal bridges.
NCC Property Development	Lysaker Nova	2009	Norway	Office	New build		4268	202	150.4	51.6	220229	0.255446		For this buildings, we have implemented the next measures: Presence sensors for lighting and Effective heat recovery.			For this buildings, we have implemented the next measures: Presence sensors for lighting and Effective heat recovery.			2	Leading Nordic company within construction and property development. In property development we are focusing on offices, logistics and retail. For this buildings, we have implemented the next measures: Presence sensors for lighting and Effective heat recovery.
NCC Property Development	Lysaker Torg 45	2009	Norway	Office	New build		15403	176.7	85.4	91.3	1387760	0.516695		For this buildings, we have implemented the next measures: Presence sensors for lighting and Effective heat recovery.			For this buildings, we have implemented the next measures: Presence sensors for lighting and Effective heat recovery.			2	Leading Nordic company within construction and property development. In property development we are focusing on offices, logistics and retail. For this buildings, we have implemented the next measures: Presence sensors for lighting and Effective heat recovery.
Pharmaserv GmbH & Co. KG	M202 Green Office	2009	Germany	Office	Refurbishment	2009	15200	203.2	108.1	95.1	1445520	0.468012	envelope insulation changing/installation windows	heating measures	cooling system measures					3	The office building has four storys. It is heated and cooled with geothermal energy.The facade is highly insulated. In summer the heat is storaged via a ground source heat pump in the bedrock and is used for heating in winter. This works the other way round, too. In summer the building is cooled via the ground source heat pump with the lower temperatures of the bedrock. The building is heated and…
Folksam	Manfred 7	2009	Sweden	Office	Refurbishment	1974		288.7	175.1	113.6	1.08056e+06	0.393488			ventilation system measures cooling system measures	lighting measures				2	The energy reduction mainly refers to the following implemented measures: Optimization of the ventilation units operation time; Reduction of the airflow with 15-40 %; Reduction of indoor temperature, now between 15-18 °C; Increased heat exchange efficiency; New computerized control system
MEAG MUNICH ERGO AssetManagement GmbH	Maria-Josepha-Str, 13-15	2009	Germany	Office	New build		9512				2080000	0.393488		The thermal energy is provided through district heating with a high proportion of combined heat and power plants, hence a low primary energy factor of 0,36.	The cooling demand of the building is reduced to a minimum by natural night time cooling through a hybrid system which charges the thermal mass in the building. The remaining cooling demand is provided by a compression refrigeration plant. The ventilation plant is supported by adiabatic cooling which pre-cools the fresh air and reduces the cooling energy demand by around 30%. Supply and exhaust v…					2	The visual appearance from the outside is exposed concrete with an internal insulation. The thermal energy is provided through district heating with a high proportion of combined heat and power plants, hence a low primary energy factor of 0,36. The cooling demand of the building is reduced to a minimum by natural night time cooling through a hybrid system which charges the thermal mass in the bui…
HOCHTIEF Development Austria GmbH	Marximum Business Park	2009	Austria	Office	New build	2009	40000				1530711	0.666667	summer heat protection envelope insulation changing/installation windows	heating measures	cooling system measures	lighting measures				4	The actual building concept will lead to a very comfortable indoor climate. The existing concept exceeds all the appropriate national an European norms and guidelines, sometimes significantly. The user can adjust the individual room temperature set point via his room control device +/-3 °C differing from the ideal room temperature. The sunscreens on the outside of the windows, which also act as a…
Skanska Property Poland	Marynarska Point B1 & B2	2009	Poland	Office	New build	2008	26500	70.33	24.82	45.51	230736	0.647092								0	For this building, energy savings are achieved mainly by implementing a variety of measures such as: Ducting and cooling pipes are sized for very low velocities (= low pressure drop= low energy consumption). Fans in AHU:s are sized for low SFP-factor (
City of labin	MRB Kature Labin	2009	Croatia	Office	New build		4875	245.1	170.2	74.9	803475	0.30559	envelope insulation changing/installation windows Improving insulation of the roof	heating measures	ventilation system measures cooling system measures	lighting measures				4	Three buildings of low energy standard are built for young families in City of Labin. Based on energy, economy and ecology feasibility optimal energy efficiency measures are selected. High level of heat retention is achieved with 14 to 30 cm of thermal insulation in all construction elements. Air-water heat pumps will be used for centralized heating, cooling and SHW production as well as mechanic…
MP Holding	Multipark Mönchhof II – Office Building	2009	Germany	Office	New build	2009	2402	278.2	144.8	133.4	4480558	0.479511	envelope insulation	heating measures	cooling system measures					3
MP Holding	Multipark Mönchhof II – Storage	2009	Germany	Logistics & Storage	New build	2009	3275	640.1	130.3	509.8	1669595	0.796438	envelope insulation	heating measures	ventilation system measures cooling system measures					3
Amt Ortrand	NAW-Grundschulgebäude	2009	Germany	Education	Refurbishment		250	132	98	34	8500	0.257576	Building envelope: Exterior Walls: 10 cm expanded Polystyrene, U = 0,26 W/m ²K, WLG = 0,032; Basement:10 cm expanded Polystyrene, U = 0,230 W/m ²K, WLG = 0,035; Roof: 20 cm cellulose, U = 0,210 W/m ²K, WLG = 0,040; Windows: Synthetic Frame, U = 1,4 W/m ²K.	Heating: Natural gas heating value, rated power 20 kW, system temperature 55/45, hydraulic adjustment.	Ventilation system combined with heat recovery, centralised, heat recovery rate of 90%.	Lighting: flourescent lamps, Output: 13,4 kWh/m ²a.				4	For this building, energy savings are achieved by implementing a variety of measures such as: Building envelope: Exterior Walls: 10 cm expanded Polystyrene, U = 0,26 W/m ²K, WLG = 0,032; Basement:10 cm expanded Polystyrene, U = 0,230 W/m ²K, WLG = 0,035; Roof: 20 cm cellulose, U = 0,210 W/m ²K, WLG = 0,040; Windows: Synthetic Frame, U = 1,4 W/m ²K. Heating: Natural gas heating value, rated power …
Skanska Property Hungary Ltd.	Nèpliget Center	2009	Hungary	Office	New build	2010	9200	110		110	1012000	1		heating measures	ventilation system measures cooling system measures	lighting measures		RES use		4	The value of the heat transmission coefficient of boundary structure is 25 % below the national standard, the glass structure with frame is 14 % below the national standard and the value of the heat loss coefficient is 17% below the national standard. The average glazing ratio of the building compared to the net façade boundary ratio is 37%. 3 chiller cooling system has been installed to prepare …
Landesimmobilien-Gesellschaft mbH	Neues Verwaltungszentrum	2009	Austria	Office	New build		25350		62.16		1.82267e+06	0.25		A heat pump will help to cover the additional energy demand as already described in 1.1.4. The ground water fulfils two purposes: It can be used for cooling and for heating purposes. In summer the ground water helps to cool the building and in winter the ground water is used for the heat pump. The thermal energy that comes from the ground water is used to heat the building as well as preheat the …	The thermal energy that comes from the ground water is used to heat the building as well as preheat the outside air of the ventilation system. The laying of the heater coils of the ventilation system of the offices happens on a low temperature basis.	Electric devices with as little energy demand as possible were planned, such as flat screens for example. Furthermore energy saving lights with infrared presence detectors and daylight sensors are installed. Such a sensor is activated when daylight circumstances require artificial light. In the publicly accessible passage ways lighting follows the half switch principle, which means that during th…			The sun protection measures not only make the room climate more comfortable, but also help to reduce the use of artificial light. The so called day light technique implies separate opening and closing of the slats of the blinds. The upper part (1/3) can stay open while the lower part (2/3) shades the working place.	4	A heat pump will help to cover the additional energy demand as already described in 1.1.4. The ground water fulfils two purposes: It can be used for cooling and for heating purposes. In summer the ground water helps to cool the building and in winter the ground water is used for the heat pump. The thermal energy that comes from the ground water is used to heat the building as well as preheat the …
ENERGOSISTEMI d.o.o.	Office building - EE info corner	2009	Croatia	Office	Refurbishment	1961	3672	220	70	150	173994	0.681818	envelope insulation changing/installation windows	heating measures						2	The existing office building of 37 m2 is intended for Energy Efficiency info corner for the city of Prelog, croatia. In the reconstruction of the building, external wall of brik elements is thermally insulated with 12 to 16 cm of thermal insulation in ETICS system (U=0â’22 W/m2K), ceilling towards attic with 25 cm (U=0â’14 W/m2K), ceilling towards unheated cellar with 10 cm (U=0â’43 W/m2K). New P…
HEP Distribution system operator Elektra Koprivnica	Office Building in Koprivnica	2009	Croatia	Office	Refurbishment	1968	1542	53.5	27.6	25.9	438434	0.484112	envelope insulation changing/installation windows Improving insulation of the roof	heating measures	ventilation system measures cooling system measures		energy controlling/building automation systems			4	In existing office building build in 1968, energy audit determined yearly heat energy demand of 220 kW/m2a. In the reconstruction of the building, measures of energy efficiency included thermal insulation of building envelope with 10 to 14 cm insulation and elimination of thermal bridges, change of windows with microswitches for local control of heating/cooling system and use of 4 pipe fan coil s…
Laura Diana GmbH	Office building VZ13	2009	Austria	Office	New build	2010	16971		14.5		1201000	0.483	summer heat protection envelope insulation changing/installation windows Improving insulation of the roof	heating measures	cooling system measures	lighting measures	energy controlling/building automation systems			5	The building envelope will be a double-shell facade with integrated sun protection and daylight regulation. One new storey has been added on the top of the building, in course of this extension the roof of the building has been renewed. Consequently of the measures to improve the building envelope the values for heating and cooling demand are 48 and 52 % under the values required by the building …
MAUSS BAU ERLANGEN GmbH & Co. KG	Office building -Werner-von-Siemens-Strß	2009	Germany	Office	Refurbishment	1970	11500	429.7	251.3	178.4	2.0516e+06	0.415173	envelope insulation changing/installation windows Improving insulation of the roof	heating measures		lighting measures	energy controlling/building automation systems			4	The refurbishment process starts in August 2006 and will take about 12 months. Special about the project is MAUSS BAU's strong emphasis on the overall view that leads to numerous synergy effects: besides an improved thermal insulation already existing heat storage capacity will be activated; solar radiation will be controlled by special shading systems and which in turn are combined with controll…
KölnBäder GmbH	Ossendorfbad	2009	Germany	Sport & Leisure	New build	2009	6769	144	74	70	473830	0.486111	envelope insulation changing/installation windows Improving insulation of the roof	heating measures	ventilation system measures	lighting measures				4	For this building, energy savings are achieved mainly by implementing a variety of measures such as: Heating: combined heat and power unit, ventilation system with heat recovery >80%. Lighting: energy-saving light bulbs and fluorescent tubes solar gains with roof-lights (glass sheets). Building envelope: super-insulation panels were applied: envelope: 16 cm (type 035); roof: 25 cm (type 035); flo…
Fabege AB	Paronet 8	2009	Sweden	Office	Refurbishment		28048	276	92	184	5160832	0.666667		heating measures	ventilation system measures cooling system measures					2	A heating central will be planned in floor 1. Heating will be supplied from the municipal district heating system that heats the building mainly with radiators with thermostatic valve. Outside the main entrance is planned about 160 m2 of ground heating. A cooling central will be planned in floor 1. Cooling will be supplied from the municipal district cooling system, which cools outdoor air in the…
Havenbedrijf Gent agh	Passief kantoor	2009	Belgium	Office	New build	2009	1800	88.8	33.6	55.2	99360	0.621622	envelope insulation changing/installation windows Improving insulation of the roof		ventilation system measures		energy controlling/building automation systems			3	The building was constructed according the 'Passive house' concept, thus: very good insulation of the building envelope e.g. wall insulation of 25-30 cm and roof insulation > 30 cm, very airtight building envelope, heat recovery with a high efficient heat recovery unit, Via mobile external sunshading, a good summer comfort can be realised without active cooling. The office is a certified for the …
Gebrüder Immler	Passive House office building in Wangen, Allgäu	2009	Germany	Office	New build	2007	1089					0.620767	envelope insulation changing/installation windows	heating measures	ventilation system measures	lighting measures				4	The Brothers Karl and Jakob Immler have beenworking in the building and construction industryfor more than 30 years. In those 30 years thecompany always adapted flexible and in timeto new market situation. Part of this is that buildingsare being built with a higher energeticquality than required by legal standards. Forthe Brothers Immler sustainability and enhancementin value is always an importa…
AMF Fastigheter	Pelarbacken mindre 23	2009	Sweden	Office	Refurbishment	1961	7735	261	100	161	2298919	0.616858	changing/installation windows		ventilation system measures		energy controlling/building automation systems			3	The renovation project will be extensive and most technical equipment as well as inside structures will be replaced. The renovation aims at a simple, functional and easily managed solutions. The using of heating and cooling will be drastically reduced by replacing the ventilation system. The buildingâ’s own ability to store heat and cool will be used. Recycling will be used. A LAC (low amplitude …
Vasakronan AB	Pennfaktaren 11	2009	Sweden	Office	Refurbishment	1977	14279				7329208	0.616858	envelope insulation changing/installation windows	heating measures	ventilation system measures cooling system measures			RES use		4	The building is supplied with energy for heating and cooling by the district heating / cooling network. New central for district heating, resulting in more efficient heat exchangers, pumps and control Facade renovation, including more energy efficient windows, minimizing heat loss in winter and sun radiation loads in summer. Complete rebuilding of HVAC system, for example new HVAC units with doub…
Phoenix Park d.o.o.	Phoenix Plaza	2009	Croatia	Wholesale & Retail	New build	2009	70948	208	117	91	1010100	0.4375	envelope insulation	heating measures	ventilation system measures cooling system measures	lighting measures				4	For this building, energy savings are achieved mainly by implementing a variety of measures such as: Concrete 15 cm thick external envelope with 18 cm of thermal insulation achieves high level of heat retention. Heating and cooling systems are suited to specific demand of different areas. For shopping area heat energy is produced by centralized air conditioning chambers with heat recovery using i…
Planbo Projekt AB	Renaissance Malmö Hotel	2009	Sweden	Hotel & Accomodation	Refurbishment	1880	11100	104.1	58.4	45.7	322642	0.439001	envelope insulation changing/installation windows	heating measures			energy controlling/building automation systems		energy management	4	The property was built between 1880 and 1950 in different parts. The property is cultural protected, meaning that façade and windows can not be exchanged. The refurbishment will include a new part of the building plus and expansion of the attic. To reduce the building's energy consumption so replacing all the technical supply system in connection with the conversion. New basic water systems that …
Siemens S.p.A	Roma Lauretina	2009	Italy	Office	Refurbishment	2009	7060					0.44	summer heat protection envelope insulation Improving insulation of the roof	heating measures	ventilation system measures cooling system measures			RES use		4	Total refurbishing intervention with: volumes moving from ground floor to upper floors and related slab enlargement; total replacement of facades; thermal insulation of roof and ground; completely new HVAC and electric systems.
Fastighets AB Brostaden	Roserbergs chocolate warehouse	2009	Sweden	Logistics & Storage	Refurbishment		10000	531	238	293	2930000	0.551789								0	A company selling chocolate had some problems with the storage of their products. The problem was during hot summer days when the temperature in the warehouse increased considerably and the high quality of the chocolate could not be kept. The property owner Brostaden had good experience from working with summer night cooling and suggested this solution to the chocolate company. Summer night cooli…
Akademie Deutscher Genossenschaften ADG e.V.	Schloss Montabaur Humbach	2009	Germany	Hotel & Accomodation	Refurbishment		2569	280.92	194.16	86.76	311091	0.308842		The interventions are renovation of the heating-, ventilation-, airconditioning-system and the illumination.	The interventions are renovation of the heating-, ventilation-, airconditioning-system and the illumination.	The interventions are renovation of the heating-, ventilation-, airconditioning-system and the illumination.				3	House Humbach is a central building inside of the property. It`s in use as dining-hall (3 x), kitchen, bar, internet-cafe, seminar rooms, library, apartements and building equipment. The interventions are renovation of the heating-, ventilation-, airconditioning-system and the illumination.
Akademie Deutscher Genossenschaften ADG e.V.	Schloss Montabaur Tabor	2009	Germany	Hotel & Accomodation	Refurbishment		3584	282	76	206	20600	0.730496		The interventions are renovation of the heating-, ventilation-, airconditioning-system and the illumination.	The interventions are renovation of the heating-, ventilation-, airconditioning-system and the illumination.	The interventions are renovation of the heating-, ventilation-, airconditioning-system and the illumination.				3	House Tabor is one of the main buildings inside of the property. It`s in use as seminar rooms, auditorium, swimming pool, sauna, fitness room, bowling alley and building equipment. The interventions are renovation of the heating-, ventilation-, airconditioning-system and the illumination.
SeaBridge SA	SeaBridge Logistics Industrial Building	2009	Belgium	Logistics & Storage	New build	2009	20000	170.3	122.1	48.2	964000	0.28303	envelope insulation	heating measures	ventilation system measures cooling system measures			RES use	energy management	5	In this industrial building an overall energy saving of 73% will be realised mainly via the following measures: good insulation of the building envelope: insulation value of K22 in stead of the legal maximum value of K55, i.e. 30% energy saving; 1 MW photovoltaic powerplant, i.e. 43% energy saving. Beside these measures, heat/cold will be recovered out of extracted air via heat-exchangers and hea…
Siemens AG Siemens Real Estate	Siemens Mitarbeiter Casino	2009	Germany	Office	New build	1960	14717	208.3	143.7	64.6	795097	0.31013	envelope insulation		ventilation system measures cooling system measures	lighting measures				3	For this building, energy savings are achieved mainly by implementing a variety of measures such as: Building envelope: insulation fasade, improved glazing. Lighting: daylight dimming function. Ventilation: frequency control of ventilation motors for kitchen and dinning room. cooling: induced by changes mentioned above.
Siemens AG Siemens Real Estate	SIEMENS Office Building 82, BA1	2009	Germany	Office	New build	2008	12308	220	148	72	352535	0.327273	envelope insulation	heating measures		lighting measures				3	For this building, energy savings are achieved mainly by implementing a variety of measures such as: Heating: district heating (cogeneration heat and power plant). Lighting: fluorescent light bulbs. Building envelope: Thermal insulation composite system.
Siemens AG Siemens Real Estate	SIEMENS Office Building, Hofmannstraße 5, Building 1749	2009	Germany	Office	Refurbishment	1965	4876	45.5	33.6	11.9	910648	0.261538	envelope insulation	heating measures	ventilation system measures	lighting measures				4	For this building, energy savings are achieved mainly by implementing a variety of measures such as: Heating: Exchange of heaters and heating sections, heating and warm water is provided by district heating. Building envelope: Window: Uw = 1,6 W/(m ²K) walss: U= 0,34 W/(m ²K) New insulated envelope with insulating thickness d =60 - 100 mm, WLG 035
Siemens AG Siemens Real Estate	Siemens Verwaltungsgebäude Berlin	2009	Germany	Office	Refurbishment	1913	76525	301.3	174.5	126.8	1.50119e+06	0.420843	envelope insulation	heating measures	ventilation system measures					3	For this building, energy savings are achieved mainly by implementing a variety of measures such as: Insulation of the upper floor level; Insulation of the valves (basement + control centers); Hydraulic calibration; Change to a low temperture system with flexible volume flow rates; Thermostat heads limited tos et point temperature; Exchange of Thermostat valves and heads (stairways); Use of waste…
Frankonia Eurobau Projektentwicklung GmbH & Co. KG	Sign-Hafenoffice	2009	Germany	Office	New build		11839	179	85	94	1770584	0.52514		Heating: Optimisation of the regulation;	Cooling: Alternative equipment strategies – District or Block cooling;	Lighting: Selection of energy efficient lamps, Control Systems; Electric equipment: Selection of energy efficient equipment;			Management: Behaviour, Monitoring energy consumption with a Building Energy Management System (BEMS), Fine tuning of controls through BEMS.	4	To achieve energy savings following solutions were realised: Heating: Optimisation of the regulation; Cooling: Alternative equipment strategies – District or Block cooling; Lighting: Selection of energy efficient lamps, Control Systems; Electric equipment: Selection of energy efficient equipment; Management: Behaviour, Monitoring energy consumption with a Building Energy Management System (BEMS),…
Skanska Property Czech Republic s.r.o.	Skanska Nordica building	2009	Czech	Office	New build		18836	322.69	233.58	89.11	420599	0.276147		Heating of the building will be provided by the means of CZT. The source of heat is the junction exchange station water/water placed in the 2nd basement, which is connected to the warm water supply pipe CZT. Warm water preparation is provided by warming-up through a plate exchanger in the house delivery station with an allocated storage reservoir for the time of high consumption period placed in …	Cooling of the building will be provided by central cooling source. There are two cooling units projected as the cooling source for cooling of water. The cooling units are equipped with water-cooled condensers and screw compressors for the instalation in the machine-room. The units are cooled with water by the help of dry-type coolers placed on the roof of the building. There are projected device…	The illuminating systems will be carried out in the standard way, providing the hygiene conditions of illuminance of the given spaces and standards.				3	Heating of the building will be provided by the means of CZT. The source of heat is the junction exchange station water/water placed in the 2nd basement, which is connected to the warm water supply pipe CZT. Cooling of the building will be provided by central cooling source. There are two cooling units projected as the cooling source for cooling of water. The cooling units are equipped with water…
Harry Sjögren AB	Skinntickan 1 Industry	2009	Sweden	Manufacturing & Industry	Refurbishment	1989	4720	1.221.00 129.75	93.37			27,60%								0
Harry Sjögren AB	Skinntickan 1 Offices	2009	Sweden	Office	Refurbishment	1989	1221	114.8	41.1	73.7	473770	0.641986								0
Sparkasse Vorderpfalz	Sparkasse Vorderpfalz Ludwigshafen	2009	Germany	Office	Refurbishment	1974	6490	204.7	131	73.7	1051500	0.360039	envelope insulation	heating measures	ventilation system measures	lighting measures				4	The building is a high rise building constructed in 1974. The ground floor, the first and the second floor were built with concrete. The third to 12th floor were constructed as a steel structure. The fassade is a curtain wall of metall and glas with windows that are connot be opened. Within the refurbishment process the facade will be renewed and "second skin" facade will be applied. The venitlat…
Vasakronan AB	Spektern 13B	2009	Sweden	Office	Refurbishment	1973	14020	149.61	95	54.61	1.24972e+06	0.365016		heating measures	ventilation system measures cooling system measures					2	The houses and their systems are designed with a structure that is characterized by modularity and flexibility that facilitates adaptation to different plan solutions. Systems and components will be design with regard for life cycle costs and energy effectiveness. Energy use is ensured through energy simulations during the design phase and function controls of more important machines as air handl…
Deloitte & Touche	Spherion	2009	Germany	Office	New build	2003	22838				199397	0.365	envelope insulation			lighting measures	energy controlling/building automation systems			3	The office building was constructed in 2003. In 2004 it received two awards for its architecture, efficiency and office composition: "Office of the Year 2004" and "Best Office 2004". Energy concept: Day light control; Temperature regulation of the building core; Intelligent building control.
Srednja škola Duga Resa	Srednja škola Duga Resa	2009	Croatia	Education	Refurbishment	1950	2032	332.3	240	92.3	187554	0.277761	envelope insulation changing/installation windows	heating measures						2	For the high school, new energy efficient windows, new light fuel oil boiler, automatic regulating valve, thermostatic regulation valves on radiators, recirculation pump in SHW system. For the primary school, thermal insulation of the external envelope, new energy efficient windows, external aluminium blinds, 2 heat energy supply lines.
Harry Sjögren AB	Stallet 3	2009	Sweden	Office	Refurbishment	1990	3335					0.278351								0
Statens Fastighetsverk	Svartsjö/Färingsö	2009	Sweden	Institutional	Refurbishment		7700	211.2	156.61	54.59	420343	0.258475		Domestic hot water, earlier heated by oil, has been replaced by solar heating with reduced use of electricity for peak loads. The buildings at Svartsjö and Färingsö are heated with wood chips. The boiler although is designed for the coldest conditions. Due to the large furnace the efficiency is low most of the year. Therefore in summertime a smaller oil furnace heated the buildings. Times when on…				Savings were achieved by the renewable production of heat and by avoiding the losses in the culvert. The ambition was to increase the use of renewables		2	Domestic hot water, earlier heated by oil, has been replaced by solar heating with reduced use of electricity for peak loads. The buildings at Svartsjö and Färingsö are heated with wood chips. The boiler although is designed for the coldest conditions. Due to the large furnace the efficiency is low most of the year. Therefore in summertime a smaller oil furnace heated the buildings. Times when on…
Harry Sjögren AB	Syrgasen 8	2009	Sweden	Manufacturing & Industry	Refurbishment	1980	3055		105			0.25848								0
Landesimmobilien-Gesellschaft mbH	Technikzentrum und Institut	2009	Austria	Education	Refurbishment	2008	11720	108	77	31	576600	0.287037	Building envelope: external sunscreen, the horizontal and bevel roof areas are leafy.	Heating: Concrete Core Activation , heat pump and district heating, ra-diatores with thermostatic valves.	Cooling: Concrete Core Activation and the cold from a ground water fountain.	Lighting: energy saving floor lamps with infrared presence detector and daylight detector.				4	The technical and laboratory centre in Flatschacher Street will consist of a 7 storey building including 290 work places for technical departments and a 6 storey building with 118 work places dealing with laboratory and food safety issues. Heating: Concrete Core Activation , heat pump and district heating, ra-diatores with thermostatic valves. Cooling: Concrete Core Activation and the cold from a…
Vastfastigheter	Tehuset	2009	Sweden	Healthcare & Social Work	New build	2010	18600	321	224	97	1804200	0.302181	changing/installation windows	heating measures	ventilation system measures cooling system measures	lighting measures				4	For this building, energy savings are achieved mainly by implementing a variety of measures such as: LCC-based selection of systems for lighting och management for lighting. LCC-based selection of windows and climate shield etc. Optimization of dimension criteriaâ’s for pumps and exchangers, which led to a significant reduction of energy use in operating. Need based air- and fluid flows. Recyclin…
Tengelmann Warenhandelsgesellschaft KG	Tengelmann Klimamarkt	2009	Netherlands	Wholesale & Retail	Refurbishment		1551	174.5	108.7	65.8	317500	0.377077		Heating: geothermal heat pump with six drillings of 130 m depth connected to a plumbing system; the liquid absorbs the groundâ’s heat; usage of the exhaust air of the storeâ’s refrigeration units for warm water.	Air conditioning: cooling with the geothermal heat pump, the liquid absorbs the heat and transfers it into the ground.	Lighting: using daylight: glass belts with multi dispersive glass in the roof; LED lighting.		Renewables: photovoltaic panels: 1140 m ²- electricity production 45.000 kWh.		4	For this building, energy savings are achieved mainly by implementing a variety of measures such as: Heating: geothermal heat pump with six drillings of 130 m depth connected to a plumbing system; the liquid absorbs the groundâ’s heat; usage of the exhaust air of the storeâ’s refrigeration units for warm water. Air conditioning: cooling with the geothermal heat pump, the liquid absorbs the heat a…
HUSÖ Fastighets AB	Tingshusbacken 11:1	2009	Sweden	Office	Refurbishment	1909	2006	100	70	30	514800	0.3								0	For this building, energy savings are achieved mainly by implementing a variety of measures such as: Change from oil to district heating. Decreased U-value for the ceiling from 0,22 to 0,11. Energy loss decreased from 14 500 kWh per year to 7259 kWh per year, about 50 % reduction. Installation of heat recovery with 80 % efficiency. Energy consumption decreased from 19 000 kWh/year to 6 000 kWh/ye…
Vasakronan AB	Tingsrätten Ullevi Park 2	2009	Sweden	Office	New build	2010	14000	773.4	503.1	270.3	3.7842e+06	0.349496		heating measures	ventilation system measures cooling system measures					2	The building is supplied with district heating and cooling. Ventilation will be provided through both variable air flow systems to the public and with a constant air flow to the office parts.
Harry Sjögren AB	Tjärblomman 3	2009	Sweden	Manufacturing & Industry	Refurbishment	1970	7533	306.85	218.85	88	662904	0.286785								0
Harry Sjögren AB	Törnrosen 3	2009	Sweden	Manufacturing & Industry	Refurbishment		3582	101.81	60.22	41.59	41581	0.408506								0
Harry Sjögren AB	Tusenskönan 2	2009	Sweden	Office	Refurbishment	1960	3767	228.46	154.07	74.39	280227	0.325615								0
Harry Sjögren AB	Vallmon 2	2009	Sweden	Office	Refurbishment	1965	3180	309.2	193.47	115.73	368021	0.374288								0
Harry Sjögren AB	Vallmon 3	2009	Sweden	Manufacturing & Industry	Refurbishment	1965	3246	392.25	224.3	167.95	167959	0.428171								0
Harry Sjögren AB	Vallmon 7	2009	Sweden	Manufacturing & Industry	Refurbishment	1965	4804	182.57	129	53.57	257350	0.293422								0	Harry Sjögren is continuously working with refurbishing their buildings to reduce the energy use. In many buildings they have exchanged windows, installed distant heating and/or cooling, and in some buildings they have focused on exchanging the building automation systems, optimising the operational hours and thus the energy use. The property is located in Lackarebäck Technology Park in Mölndal.
Harry Sjögren AB	Varla 2:380	2009	Sweden	Office	Refurbishment	1990	2374	187.4	139.97	47.43	47425	0.253095								0
Harry Sjögren AB	Varla 2:388	2009	Sweden	Manufacturing & Industry	Refurbishment	1987	1907	170	89	81	1620000	0.476471								0
V-Port Real Estate AB (DE)	Västerport in Stockholm	2009	Sweden	Office	New build	2008	20400	104	56.9	47.1	960840	0.452885								0	The building has no radiators, meaning that operation with simultaneous heating and cooling is not possible. The VAV system uses outdoor air without post-treatment when operated correctly. District heating and district cooling will guarantee supply of heating and cooling to the building. Automatic regulation and control will safeguard functions for heat recycling, cooling and post-heating. Consta…
Aspholmen Fastigheter AB	Virkeshandlaren 10	2009	Sweden	Office	Refurbishment	2001		238.9	62.1	176.8	553030	0.740059			cooling system measures	lighting measures	energy controlling/building automation systems		energy management	4	Built in year 2001 and 2002, at that time we installed geothermical heating and cooling. The construction consists of 12 drill holes. In and from the holes hoses connects to the heat-pump. The real estate is also connected to the distict heating system to clear peak heating needs in winter. The geothermical construction is dimensioned to clear 90 % of cool water needs and remaining needs are prod…
Markt Burgebrach	Volksschule Burgebrach	2009	Germany	Education	Refurbishment		3128	118.9	14.5	104.4	326563	0.878049	Building envelope: 20 cm mineral insulation board, U = 0,18 W/m ²K; Windows: double-pane insulation windows, U = 1,0 – 1,3 W/m ²K; Roof: 20 cm mineral wool, U = 19 W/m ²K; Basement: 6 cm polyurethane insulation board, U = 0,34 W/m ²K.	Heating: geothermal heat pump (basic load) and pellet boiler; panel heating (system temperature 35/60);	Ventilation: central ventilation system with heat recovery â‰¥ 80%;	Lighting: fluorescent light bulbs with ballasts;				4	For this building, energy savings are achieved mainly by implementing a variety of measures such as: Heating: geothermal heat pump (basic load) and pellet boiler; panel heating (system temperature 35/60); Ventilation: central ventilation system with heat recovery â‰¥ 80%; Lighting: fluorescent light bulbs with ballasts; Building envelope: 20 cm mineral insulation board, U = 0,18 W/m ²K; Windows: …
MAUSS BAU ERLANGEN GmbH & Co. KG	Werner-von-Siemens-Strß Office Building	2009	Germany	Office	Refurbishment		11500	334	214.1	119.9	1378850	0.358982	Building envelope: Improved insulation at roof and exterior walls, base-ment ceiling; improved windows.	Heating: Installation of new combined heat and power unit, digitally regulated; single-room regulation, thermo-static valves.		Lighting: Complete substitution of lighting equipment with fluorescent lamps and electronic ballasts.				3	The refurbishment process starts in August 2006 and will take about 12 months. Special about the project is MAUSS BAU's strong emphasis on the overall view that leads to numerous synergy effects: besides an improved thermal insulation already existing heat storage capacity will be activated; solar radiation will be controlled by special shading systems and which in turn are combined with controll…
DEGI	WestenGate	2009	Germany	Office	Refurbishment		80784	237.2	161.32	75.88	6.12989e+06	0.319899	Building envelope: new aluminium curtain wall that is ventilated; insulation of cavities with mineral wool 10 cm thermal interior insulation of office areas with FOAMGLAS U =0,045 W/m ²K cooling ceiling venetian blinds controlled with light sensors.	Heating: four new boilers: two WW boilers for the office part with 2.300 kW and two low pressure boilers for the hotel combined heat and power plant mainly for WW with 5.000 l buffer storage hotel heated via air conditioning plant and fan coils offices heated via induction appliance.		Lighting: Offices: unified lighting with mirror reflectors daylight control hotel: energy efficient fluorescent tubes (0,08 W/tube) illuminated advertising now with LED (0,1 W/m ²).		Renewables: photovoltaic system in the South-East.		4	For this office building, energy savings are achieved by implementing a variety of measures such as: Heating: four new boilers: two WW boilers for the office part with 2.300 kW and two low pressure boilers for the hotel combined heat and power plant mainly for WW with 5.000 l buffer storage hotel heated via air conditioning plant and fan coils offices heated via induction appliance. Lighting: Off…
AB Vassilopoulos S.A	Agios Dimitrios	2010	Greece	Wholesale & Retail	New build	2010	4531	264.8	196.8	68	308108	0.256798			heat recovery	T5 lamps and electronics ballasts	CONTROL SYSTEM			3	For this commercial building, energy savings are achieved by implementing a variety of measures such as: Cover the freezers with glasses; Heat Recovery; Production of hot water from heat of refrigeration system; Use of T5 lamps type and electronic ballasts; Lighting schedule, Control of store lighting (zones) with time schedules; Controlled operation of escalators and installation of motion senso…
ALLCON Investment Spólka zo.o. S.K.A	Allcon @ park 3	2010	Poland	Office	New build	2010	12969.6	264.8				0.544	Walls U= 0.17-0.23 W/m2KFOR Windows	Natural gas boiler Heat Pump	heat recovery	automatic control	control & monitoring system			5
C&SO Medical Properties LTD.	American Heart Institute	2010	Cyprus	Healthcare & Social Work	New build	2008	13400	145	75	70	938000	0.482759	0.51FOR Windows	Geothermal heat pump Heat Pump	geothermal system; water cool heat pumps	low energy fluorescent bulbs with electronic ballasta, LEDs and halogen		Photovoltaic system;Geothermal system		5	The new Facility of the American Heart Institute in Nicosia Cyprus was envisioned to be a green Hospital, which will utilize state of the art technologies both in the medical and the building sector. To do so AHI consulted specialist from all over the world. The building was design to be as open as possible to nature and environment (natural light and inside gardens) and as close as possible to t…
Uppsala kommun	Årsta 59:1	2010	Sweden	Education	New build	2010	1737	85.6	9.74	75.84	131734	0.885981						Thermal solar plant;		1
Comune di Cologno Monzese	Asilo Nido	2010	Italy	Education	New build	2010	673	85.6	9.74	75.86		0.886215			ground water heat pump; free cooling; permanent shading devices;			Photovoltaic system;		2
YIT Construction Ltd.	AVIA LINE II - OFFICE BUILDING	2010	Finland	Office	New build	2010	3933	314.4	192.6	121.8	479039	0.387405	FOR Windows1,15		heat recovery					2
Daimler AG	B30 Produktionshalle	2010	Germany	Manufacturing & Industry	Refurbishment	1970	4601	306.2	181.5	124.7	573745	0.40725		Thermostatic valves Heat Pump		daylight control, high efficiency lamps	CONTROL SYSTEM			3	This green project is a refurbishment of an industrial building. The construction dates back to 1970. The net floor surface is 4.601 m2. The main technical measures adopted in order to save energy for heating are the followings: improvement of regulation at secondary system, outdoor-temperature regulation, installation of thermostatic valves and of well dimensioned heating pumps with power regula…
Daimler AG	B35 Office Bulding	2010	Germany	Office	Refurbishment	1979	1427	192	108	84	119868	0.4375	FOR Windowsdouble glazed unit (6+12+6) "low-e coated)				Outdoor temperature regulation			2
Klinikum Freising GmbH	BA3	2010	Germany	Manufacturing & Industry	New build	2010	1364	123	92	31	42284	0.252033		District Heating						1
KF Fastingheter AB	Bäckebol Homecenter, Huvudbyggnaden	2010	Netherlands	Wholesale & Retail	Refurbishment	2005	38200	197	147	50	1910000	0.253807	FOR Windows0.1 (?)	Pre-heated supply air Heat Pump	heat recovery	high efficient lamps				4	The building's heating takes place mainly through the preheated supply air. In summer the inside temperature is kept at a comfortable level using cooled supply air. Since 2006, an intense energy optimization work has been done which resulted in the building's total energy use declined from 123 kWh / m ²,year to only 92 kWh / m ²,year (down 25.1%). Today's energy use is equivalent to only 63% of B…
KF Fastingheter AB	Bäckebol Homecenter, Sidobyggnaden	2010	Sweden	Wholesale & Retail	Refurbishment	2005	38200	125	91	34	1298800	0.272		building's heating takes place mainly through the preheated supply air	in summer the inside temperature is kept at a comfortable level using cooled supply air					2	This application includes the 9 200 m ² side building at Bäckebol HomeCenter, just outside Gothenburg. The building houses 2 different commercial tenants. The building's heating takes place mainly through the preheated supply air. In summer the inside temperature is kept at a comfortable level using cooled supply air. Since 2005, an intense energy optimization work has been done which resulted in…
Platzer Fastigheter	Balltorp 1:135	2010	Sweden	Office	Refurbishment	1988	6340	194.7	87.6	107.1	679014	0.550077		District Heating						1
Skanska Commercial Development Nordic - Skanska Øresund A/S	BCG48	2010	Denmark	Office	New build	2010	13390	234	102	132	1767480	0.564103		District Heating	traditional electrical powered compressors	daylight control;				3	This building is an attractive commercial property of 13,390 m2 of well-developed commercial area in the South Harbour also called business gold coast. The building has the following features: Good utilization of office space Great roof terrace overlooking the fishing harbor, Teglværkshavnen, Sjællandsbroen etc. Approximately 200 parking spaces of which half is in a closed car park Energy consump…
Svenska Kyrkan I Göteborg	Bergums Kyrka	2010	Sweden	Cultural	Refurbishment	1200	645	237.4	148.6	88.8	57276	0.374052		Heat Pump	In addition to this the heatingsystems are being tuned and ventilation units serviced and possibly replaced if found inefficient.			Geothermal system;		3	The church is built in the 13 th century. In the end of 2008 the oil furnace which heated the supply air was replaced with a geothermical heatpump in order to reduce the energy consumption. The Swedish Church in Gothenburg will in the coming years ahead be implementing new, energyefficient technology in order to replace fossile-based fuels and electic-powered boilers. In addition to this the heat…
KiK Textilien and Non-Food GmbH	Berlin Marzahn	2010	Germany	Wholesale & Retail	New build	2010	645	172	96	76	49020	0.44186	0.45FOR Windows1,6	Heat Pump	air-water heat pump;					3
Svenska Kyrkan I Göteborg	Billdals Kyrka	2010	Sweden	Cultural	Refurbishment	1992	1767	362.5	106.9	255.6	451645	0.705103		Heat Pump				Geothermal system; thermal solar plant;		2	The church is built in 1992 and it is modern regarding building construction. In the end of 2008 the oil furnace was replaced with a geothermical heatpump and sun-collectors was installed on the roof in order to reduce the energy consumption. The result was a 44% reduction of used energy for heating and varmwaterproduktion compared to 2007.
Siemens Transmission & distribution	Building C3	2010	France	Office	Refurbishment		1767	174.09	130.57	43.52	76899.8	0.249986	0.63FOR Windows	District Heating	cold group over the ground water;					3
Capital Ship Management Corp.	Building in 3 Iassonos St., 185 37 Piraneus	2010	Greece	Office	Refurbishment		2895	393.1	259.1	134	387930	0.34088			high effiecient centralized mechanical	T5 lamps and luminaries with electronic ballasts	control & monitoring system	Photovoltaic system;		4
Siemens AG Siemens Real Estate	Building W 1303 ibu Halle 39	2010	Germany	Other	New build	2010	625.5	184.1	135.5	48.6	30399.3	0.263987		Gas heating		LED lighting with daylight controlled switch-off				2
Park-Office GdR IBA - Immotrend GmbH KSI GmbH	Bürogebäude Parkoffice - Citypark	2010	Germany	Office	New build		9593	292	93.7	198.3	1.90229e+06	0.67911	0.69FOR Windows1.3	CHP Cogenerator District Heating	centralized mechanical cooling plant			Solar thermal plant;		4
COMPACTHABIT	Campus Montilivi II Residence Hall - Girona Univeristy	2010	Spain	Education	New build	2010	3500	292	30.7	15.2	53200	0.0520548	Insulation of the envelope is provided.		cooling system measures					2	These two new residence building are located inside Montilivi Campus, which was born in the 90â’s. The residence hall is formed by two independent buildings divided up in four different floors. There are a total of 70 apartments available and capacity for 100 people. Total surface is almost 3.500 m2. These building gather several services apart from apartments as: offices, laundry room, gym, etc.…
R5R Grup Immobiliari	Can Sant Joan Business Park - Building A	2010	Spain	Office	New build	2008	18775	987	661	326	6120650	0.330294	FOR WindowsLow-emission solar-shield glasses		heat recovery	efficient fluorescent lamps;				3
Klinikum Freising GmbH	Canteen kitchen & office building	2010	Germany	Office	New build	2010	1820	178	101	77	140140	0.432584		District Heating						1
Statens Fastighetsverk	Carlstens fastning	2010	Sweden	Sport & Leisure	Refurbishment	1658	33691	479	285	194	6536054	0.40501						Geothermal system;		1
DVG mbH & Co Objeckt City Haus I KG	Cityhaus 1	2010	Germany	Office	Refurbishment	1979	33691	163	100	63	2122533	0.386503	solar control double glazed unit "soft coating" ( 6mm spectral selective)FOR Windows	District Heating Heat Pump	over size banned, some under-sizing accetaple					3
[truncated: 596 more rows]
